# Supplementary material for: Bousmekines A-E, New Alkaloids from Two Bousigonia Species: B.angustifolia and B. mekongensis
Source: Nat Prod Bioprospect. 2020 Nov 3;11(2):207–13. doi: 10.1007/s13659-020-00278-6 (PMC7981358; doi:10.1007/s13659-020-00278-6)
Supplement: Supplementary file 2 — Electronic supplementary material 2 (CIF 2240 kb) [file 13659_2020_278_MOESM2_ESM.cif]

data_global
_audit_creation_method                  'APEX3 v2018.1-0'

_publ_requested_journal                 ?

_publ_contact_author_name               ?
_publ_contact_author_address            
;
;
_publ_contact_author_email              ?
_publ_contact_author_fax                ?
_publ_contact_author_phone              ?

_publ_section_title                     
;
;
_publ_section_abstract                  
;
;
_publ_section_references                
;
;
_publ_section_comment                   
;
;

data_hbm18a
_chemical_name_systematic               ?
_chemical_name_common                   hbm18a
_chemical_formula_moiety                '4(C19 H21 Cl N2 O), C2 H6 O'
_chemical_formula_sum                   'C78 H90 Cl4 N8 O5'
_chemical_formula_iupac                 ?
_chemical_formula_weight                1361.37
_chemical_absolute_configuration        ad

_chemical_melting_point                 ?

_space_group_crystal_system             monoclinic
_space_group_name_H-M_alt               'P 1 21 1'
_space_group_name_Hall                  'P 2yb'
loop_
    _space_group_symop_operation_xyz
    'x, y, z'
    '-x, y+1/2, -z'

_cell_length_a                          11.9505(3)
_cell_length_b                          12.3727(3)
_cell_length_c                          22.7041(6)
_cell_angle_alpha                       90
_cell_angle_beta                        95.5750(10)
_cell_angle_gamma                       90
_cell_volume                            3341.15(15)
_cell_formula_units_Z                   2
_cell_measurement_reflns_used           9959
_cell_measurement_theta_min             3.7163
_cell_measurement_theta_max             72.2663
_cell_measurement_temperature           100.(2)

_exptl_crystal_description              plate
_exptl_crystal_colour                   'clear light colourless'
_exptl_crystal_size_max                 0.400
_exptl_crystal_size_mid                 0.330
_exptl_crystal_size_min                 0.010
_exptl_crystal_density_diffrn           1.353
_exptl_crystal_density_meas             ?
_exptl_crystal_density_method           'not measured'
_exptl_crystal_F_000                    1444

_exptl_absorpt_coefficient_mu           2.091
_exptl_absorpt_correction_type          Multi-Scan
_exptl_absorpt_process_details          
;
SADABS-2016/2 - Bruker AXS area detector scaling and absorption correction
;
_exptl_absorpt_correction_T_min         0.45
_exptl_absorpt_correction_T_max         0.98

_exptl_special_details                  
;
; 

_diffrn_ambient_temperature             100.(2)

_diffrn_source                          'Ius Diamond'
_diffrn_source_type                     Microfocus

_diffrn_radiation_type                  'Cu K\a'
_diffrn_radiation_wavelength            1.54178
_diffrn_radiation_monochromator         'Helixos MX multilayer Optic'

_diffrn_measurement_device_type         'Bruker D8 QUEST PHOTON II'
_diffrn_measurement_method              ?

_diffrn_detector_area_resol_mean        7.3910

_diffrn_reflns_number                   73809
_diffrn_reflns_av_R_equivalents         0.1435
_diffrn_reflns_av_unetI/netI            0.0834
_diffrn_reflns_theta_min                3.72
_diffrn_reflns_theta_max                72.33
_diffrn_reflns_theta_full               72.33
_diffrn_measured_fraction_theta_max     0.999
_diffrn_measured_fraction_theta_full    0.999
_diffrn_reflns_limit_h_min              -14
_diffrn_reflns_limit_h_max              14
_diffrn_reflns_limit_k_min              -15
_diffrn_reflns_limit_k_max              14
_diffrn_reflns_limit_l_min              -27
_diffrn_reflns_limit_l_max              28

_refine_special_details                 
;
;

_reflns_number_total                    13008
_reflns_number_gt                       10945
_reflns_threshold_expression            'I > 2\s(I)'

_refine_ls_structure_factor_coef        Fsqd
_refine_ls_matrix_type                  full
_refine_ls_R_factor_all                 0.0798
_refine_ls_R_factor_gt                  0.0675
_refine_ls_wR_factor_gt                 0.1701
_refine_ls_wR_factor_ref                0.1860
_refine_ls_goodness_of_fit_ref          1.030
_refine_ls_restrained_S_all             1.030
_refine_ls_number_reflns                13008
_refine_ls_number_parameters            863
_refine_ls_number_restraints            1
_refine_ls_number_constraints           ?
_refine_ls_hydrogen_treatment           constr
_refine_ls_weighting_scheme             calc
_refine_ls_weighting_details            
    'w=1/[\s^2^(Fo^2^)+(0.1273P)^2^] where P=(Fo^2^+2Fc^2^)/3'

_atom_sites_solution_hydrogens          geom
_atom_sites_solution_primary            ?
_atom_sites_solution_secondary          ?

_refine_ls_shift/su_max                 0.000
_refine_ls_shift/su_mean                0.000
_refine_diff_density_max                0.578
_refine_diff_density_min                -1.134
_refine_ls_extinction_method            'SHELXL-2017/1 (Sheldrick 2017)'
_refine_ls_extinction_coef              0.0015(3)
_refine_ls_abs_structure_details        
;

Flack x determined using 4014 quotients [(I+)-(I-)]/[(I+)+(I-)]
(Parsons, Flack and Wagner, Acta Cryst. B69 (2013) 249-259).
;
_refine_ls_abs_structure_Flack          0.104(12)

loop_
    _atom_type_symbol
    _atom_type_description
    _atom_type_scat_dispersion_real
    _atom_type_scat_dispersion_imag
    _atom_type_scat_source
    C C 0.0181 0.0091 'International Tables Vol C Tables 4.2.6.8 and 6.1.1.4'
    H H 0.0000 0.0000 'International Tables Vol C Tables 4.2.6.8 and 6.1.1.4'
    N N 0.0311 0.0180 'International Tables Vol C Tables 4.2.6.8 and 6.1.1.4'
    O O 0.0492 0.0322 'International Tables Vol C Tables 4.2.6.8 and 6.1.1.4'
    Cl Cl 0.3639 0.7018
     'International Tables Vol C Tables 4.2.6.8 and 6.1.1.4'

_computing_data_collection              'Bruker Instrument Service vV6.2.9'
_computing_cell_refinement              'SAINT V8.38A (Bruker AXS Inc., 2017)'
_computing_data_reduction               'SAINT V8.38A (Bruker AXS Inc., 2017)'
_computing_structure_solution           'SHELXT 2014/5 (Sheldrick, 2014)'
_computing_structure_refinement         'SHELXL-2017/1 (Sheldrick, 2017)'
_computing_molecular_graphics           'shelXle (C.B. Huebschle, rev 882)'
_computing_publication_material         ?

loop_
    _atom_site_type_symbol
    _atom_site_label
    _atom_site_fract_x
    _atom_site_fract_y
    _atom_site_fract_z
    _atom_site_U_iso_or_equiv
    _atom_site_adp_type
    _atom_site_calc_flag
    _atom_site_refinement_flags_adp
    _atom_site_refinement_flags_occupancy
    _atom_site_refinement_flags_posn
    _atom_site_occupancy
    _atom_site_disorder_assembly
    _atom_site_disorder_group
    Cl Cl1 0.65466(15) 0.27911(13) 0.44453(7) 0.0432(4) Uani d . . . 1 . .
    N N1 0.6464(4) 0.5210(4) 0.2398(2) 0.0257(9) Uani d . . . 1 . .
    Cl Cl2 -0.01840(11) 0.89419(11) 0.11603(6) 0.0311(3) Uani d . . . 1 . .
    N N2 0.8157(4) 0.3599(4) 0.3449(2) 0.0316(10) Uani d . . . 1 . .
    Cl Cl3 0.92121(11) 0.25910(11) 0.61869(6) 0.0330(3) Uani d . . . 1 . .
    N N3 0.2741(4) 0.5893(4) 0.2231(2) 0.0260(9) Uani d . . . 1 . .
    Cl Cl4 -0.11472(12) 0.62030(11) -0.04627(6) 0.0332(3) Uani d . . . 1 . .
    O O1 0.5339(3) 0.4809(3) 0.31709(19) 0.0312(9) Uani d . . . 1 . .
    O O2 0.1071(3) 0.6830(3) 0.23629(17) 0.0262(8) Uani d . . . 1 . .
    O O3 0.9386(3) 0.5045(3) 0.50674(19) 0.0311(9) Uani d . . . 1 . .
    O O4 -0.3605(3) 0.4317(3) -0.00038(17) 0.0259(8) Uani d . . . 1 . .
    N N4 0.2076(4) 0.7509(4) 0.0927(2) 0.0261(9) Uani d . . . 1 . .
    N N5 0.8368(4) 0.6663(4) 0.5205(2) 0.0323(10) Uani d . . . 1 . .
    O O5 0.3413(4) 0.5437(5) 0.3830(2) 0.0455(11) Uani d . . . 1 . .
    H H5A 0.399221 0.535232 0.365256 0.068 Uiso calc U . R 1 . .
    N N7 -0.0937(4) 0.5045(4) 0.0862(2) 0.0270(10) Uani d . . . 1 . .
    C C1 0.2464(10) 0.4959(9) 0.4656(5) 0.076(3) Uani d . . . 1 . .
    H H4 0.253283 0.571799 0.477802 0.114 Uiso calc U . R 1 . .
    H H3 0.249994 0.449689 0.500812 0.114 Uiso calc U . R 1 . .
    H H1 0.174355 0.484891 0.441897 0.114 Uiso calc U . R 1 . .
    C C2 0.3411(7) 0.4673(7) 0.4293(4) 0.0529(18) Uani d . . . 1 . .
    H H2 0.413701 0.469253 0.454314 0.063 Uiso calc U . R 1 . .
    H H5 0.330026 0.393534 0.412855 0.063 Uiso calc U . R 1 . .
    C C3 0.7648(5) 0.8348(5) 0.2306(3) 0.0290(11) Uani d . . . 1 . .
    H H6 0.795664 0.905342 0.228638 0.035 Uiso calc U . R 1 . .
    N N6 0.7624(4) 0.4725(4) 0.6283(2) 0.0314(10) Uani d . . . 1 . .
    C C4 0.8335(5) 0.7499(5) 0.2508(2) 0.0274(11) Uani d . . . 1 . .
    H H16 0.910894 0.761757 0.262921 0.033 Uiso calc U . R 1 . .
    C C5 0.7871(4) 0.6463(4) 0.2532(2) 0.0254(11) Uani d . . . 1 . .
    C C6 0.8309(4) 0.5417(4) 0.2718(2) 0.0248(10) Uani d . . . 1 . .
    C C7 0.7442(5) 0.4703(5) 0.2629(3) 0.0270(11) Uani d . . . 1 . .
    C C8 0.7440(5) 0.3583(4) 0.2880(3) 0.0268(11) Uani d . . . 1 . .
    H H23 0.779754 0.308963 0.260336 0.032 Uiso calc U . R 1 . .
    N N8 -0.3530(4) 0.3605(4) 0.0969(2) 0.0248(9) Uani d . . . 1 . .
    C C9 0.6237(5) 0.3156(5) 0.2947(3) 0.0278(11) Uani d . . . 1 . .
    C C10 0.5715(5) 0.3782(5) 0.3433(3) 0.0316(12) Uani d . . . 1 . .
    H H28 0.504511 0.337442 0.354575 0.038 Uiso calc U . R 1 . .
    C C11 0.6504(6) 0.4005(6) 0.3992(3) 0.0372(13) Uani d . . . 1 . .
    H H7 0.617657 0.460446 0.421577 0.045 Uiso calc U . R 1 . .
    C C12 0.6206(5) 0.1937(5) 0.3042(3) 0.0323(12) Uani d . . . 1 . .
    H H8 0.679354 0.174657 0.336333 0.039 Uiso calc U . R 1 . .
    H H12 0.547015 0.17464 0.317927 0.039 Uiso calc U . R 1 . .
    C C13 0.6382(5) 0.1248(5) 0.2504(3) 0.0339(12) Uani d . . . 1 . .
    H H10 0.575325 0.135767 0.219964 0.051 Uiso calc U . R 1 . .
    H H11 0.641902 0.048427 0.261923 0.051 Uiso calc U . R 1 . .
    H H9 0.708604 0.145753 0.234768 0.051 Uiso calc U . R 1 . .
    C C14 0.5451(5) 0.3542(5) 0.2408(3) 0.0284(11) Uani d . . . 1 . .
    H H27 0.577216 0.338796 0.203107 0.034 Uiso calc U . R 1 . .
    H H26 0.469697 0.3208 0.240003 0.034 Uiso calc U . R 1 . .
    C C15 0.5411(4) 0.4751(5) 0.2530(2) 0.0267(11) Uani d . . . 1 . .
    H H13 0.475449 0.510725 0.230128 0.032 Uiso calc U . R 1 . .
    C C16 0.6711(4) 0.6313(4) 0.2352(2) 0.0249(10) Uani d . . . 1 . .
    C C17 0.6502(5) 0.8185(5) 0.2131(3) 0.0298(11) Uani d . . . 1 . .
    H H15 0.604807 0.878475 0.199901 0.036 Uiso calc U . R 1 . .
    C C18 0.6015(5) 0.7165(5) 0.2146(3) 0.0285(11) Uani d . . . 1 . .
    H H14 0.524151 0.705413 0.202086 0.034 Uiso calc U . R 1 . .
    C C19 0.9380(5) 0.5112(5) 0.3076(3) 0.0311(12) Uani d . . . 1 . .
    H H18 0.954217 0.564098 0.340006 0.037 Uiso calc U . R 1 . .
    H H17 1.000742 0.51345 0.282177 0.037 Uiso calc U . R 1 . .
    C C20 0.9294(5) 0.3965(5) 0.3340(3) 0.0344(12) Uani d . . . 1 . .
    H H19 0.960549 0.344352 0.306796 0.041 Uiso calc U . R 1 . .
    H H25 0.977742 0.393813 0.371938 0.041 Uiso calc U . R 1 . .
    C C22 0.7682(5) 0.4328(5) 0.3869(3) 0.0344(13) Uani d . . . 1 . .
    H H21 0.766556 0.507239 0.370796 0.041 Uiso calc U . R 1 . .
    H H20 0.817539 0.432974 0.424555 0.041 Uiso calc U . R 1 . .
    C C23 0.2275(5) 0.2964(5) 0.2454(3) 0.0338(13) Uani d . . . 1 . .
    H H29 0.211512 0.244024 0.274041 0.041 Uiso calc U . R 1 . .
    C C24 0.2379(5) 0.4028(5) 0.2621(3) 0.0318(12) Uani d . . . 1 . .
    H H40 0.230043 0.424383 0.301649 0.038 Uiso calc U . R 1 . .
    C C25 0.2604(4) 0.4778(4) 0.2193(3) 0.0253(10) Uani d . . . 1 . .
    C C26 0.2895(4) 0.6272(5) 0.1666(3) 0.0249(10) Uani d . . . 1 . .
    C C27 0.2768(4) 0.7444(4) 0.1499(2) 0.0242(10) Uani d . . . 1 . .
    H H36 0.353138 0.773232 0.14418 0.029 Uiso calc U . R 1 . .
    C C28 0.2286(4) 0.8128(4) 0.1982(3) 0.0259(11) Uani d . . . 1 . .
    C C29 0.2449(5) 0.9354(4) 0.1902(3) 0.0288(12) Uani d . . . 1 . .
    H H35 0.203673 0.957901 0.152251 0.035 Uiso calc U . R 1 . .
    H H34 0.211043 0.973824 0.222361 0.035 Uiso calc U . R 1 . .
    C C30 0.3675(5) 0.9706(5) 0.1905(3) 0.0372(14) Uani d . . . 1 . .
    H H32 0.411922 0.938273 0.224568 0.056 Uiso calc U . R 1 . .
    H H30 0.372143 1.04959 0.193308 0.056 Uiso calc U . R 1 . .
    H H33 0.396957 0.94668 0.153904 0.056 Uiso calc U . R 1 . .
    C C31 0.0336(4) 0.7637(5) 0.1434(3) 0.0279(11) Uani d . . . 1 . .
    H H51 -0.032604 0.718395 0.151267 0.034 Uiso calc U . R 1 . .
    C C32 0.1053(4) 0.7824(4) 0.2028(3) 0.0269(11) Uani d . . . 1 . .
    H H31 0.069313 0.84017 0.225291 0.032 Uiso calc U . R 1 . .
    C C33 0.2908(4) 0.5437(5) 0.1276(3) 0.0273(11) Uani d . . . 1 . .
    C C34 0.2749(4) 0.4461(5) 0.1597(3) 0.0263(11) Uani d . . . 1 . .
    C C35 0.2642(5) 0.3361(5) 0.1445(3) 0.0319(12) Uani d . . . 1 . .
    H H38 0.273574 0.31285 0.105437 0.038 Uiso calc U . R 1 . .
    C C36 0.2398(5) 0.2622(5) 0.1872(3) 0.0333(12) Uani d . . . 1 . .
    H H39 0.231234 0.187957 0.177197 0.04 Uiso calc U . R 1 . .
    C C37 0.2203(4) 0.6627(4) 0.2613(3) 0.0253(11) Uani d . . . 1 . .
    H H43 0.222494 0.63447 0.302645 0.03 Uiso calc U . R 1 . .
    C C38 0.2788(5) 0.7717(5) 0.2591(2) 0.0281(11) Uani d . . . 1 . .
    H H42 0.36146 0.763595 0.260852 0.034 Uiso calc U . R 1 . .
    H H41 0.259611 0.819883 0.291435 0.034 Uiso calc U . R 1 . .
    C C39 0.2786(5) 0.5648(5) 0.0617(2) 0.0276(11) Uani d . . . 1 . .
    H H49 0.212564 0.524942 0.043129 0.033 Uiso calc U . R 1 . .
    H H50 0.346182 0.537886 0.044339 0.033 Uiso calc U . R 1 . .
    C C40 0.2637(5) 0.6889(5) 0.0485(3) 0.0290(11) Uani d . . . 1 . .
    H H46 0.338886 0.720857 0.045391 0.035 Uiso calc U . R 1 . .
    H H45 0.219781 0.697495 0.009477 0.035 Uiso calc U . R 1 . .
    C C41 0.0949(4) 0.7067(5) 0.0973(3) 0.0270(11) Uani d . . . 1 . .
    H H47 0.10145 0.628998 0.107336 0.032 Uiso calc U . R 1 . .
    H H48 0.050263 0.71302 0.058348 0.032 Uiso calc U . R 1 . .
    C C42 0.5700(6) 0.7373(6) 0.3960(3) 0.0372(14) Uani d . . . 1 . .
    H H52 0.506542 0.751619 0.368618 0.045 Uiso calc U . R 1 . .
    C C43 0.5548(6) 0.6982(6) 0.4522(3) 0.0367(13) Uani d . . . 1 . .
    H H64 0.481355 0.687446 0.463856 0.044 Uiso calc U . R 1 . .
    C C44 0.6496(5) 0.6752(5) 0.4912(3) 0.0328(12) Uani d . . . 1 . .
    C C45 0.6646(5) 0.6307(5) 0.5504(3) 0.0338(12) Uani d . . . 1 . .
    C C46 0.7780(5) 0.6277(5) 0.5659(3) 0.0308(12) Uani d . . . 1 . .
    C C47 0.8332(5) 0.5668(5) 0.6178(3) 0.0323(12) Uani d . . . 1 . .
    H H68 0.833943 0.614969 0.653196 0.039 Uiso calc U . R 1 . .
    C C48 0.9561(5) 0.5351(5) 0.6106(3) 0.0316(12) Uani d . . . 1 . .
    C C49 1.0200(5) 0.5016(5) 0.6695(3) 0.0355(13) Uani d . . . 1 . .
    H H70 0.975168 0.446784 0.688545 0.043 Uiso calc U . R 1 . .
    H H69 1.091799 0.467306 0.661367 0.043 Uiso calc U . R 1 . .
    C C50 1.0455(7) 0.5953(6) 0.7126(3) 0.0453(16) Uani d . . . 1 . .
    H H72 1.087646 0.651248 0.693622 0.068 Uiso calc U . R 1 . .
    H H71 1.09031 0.568928 0.748108 0.068 Uiso calc U . R 1 . .
    H H53 0.974784 0.625811 0.723634 0.068 Uiso calc U . R 1 . .
    C C51 0.8696(5) 0.3585(5) 0.5641(3) 0.0302(11) Uani d . . . 1 . .
    H H74 0.860885 0.322417 0.524542 0.036 Uiso calc U . R 1 . .
    C C52 0.9590(5) 0.4474(5) 0.5626(3) 0.0283(11) Uani d . . . 1 . .
    H H73 1.035351 0.413667 0.565395 0.034 Uiso calc U . R 1 . .
    C C54 0.6484(5) 0.5114(6) 0.6386(3) 0.0362(13) Uani d . . . 1 . .
    H H55 0.655375 0.560336 0.67326 0.043 Uiso calc U . R 1 . .
    H H54 0.602873 0.448465 0.648873 0.043 Uiso calc U . R 1 . .
    C C55 0.5829(6) 0.5724(6) 0.5852(3) 0.0411(15) Uani d . . . 1 . .
    H H56 0.539053 0.520005 0.559396 0.049 Uiso calc U . R 1 . .
    H H57 0.529888 0.624836 0.600208 0.049 Uiso calc U . R 1 . .
    C C56 0.6791(5) 0.7557(5) 0.3796(3) 0.0336(12) Uani d . . . 1 . .
    H H58 0.687543 0.784194 0.341474 0.04 Uiso calc U . R 1 . .
    C C57 0.7738(5) 0.7336(5) 0.4172(3) 0.0322(12) Uani d . . . 1 . .
    H H59 0.846994 0.745564 0.405525 0.039 Uiso calc U . R 1 . .
    C C58 0.7581(5) 0.6929(5) 0.4734(3) 0.0309(12) Uani d . . . 1 . .
    C C59 0.9479(5) 0.6198(5) 0.5177(3) 0.0330(12) Uani d . . . 1 . .
    H H62 0.989061 0.656644 0.487081 0.04 Uiso calc U . R 1 . .
    C C60 1.0123(5) 0.6276(5) 0.5783(3) 0.0367(13) Uani d . . . 1 . .
    H H61 1.001338 0.698586 0.597003 0.044 Uiso calc U . R 1 . .
    H H60 1.093677 0.614501 0.576606 0.044 Uiso calc U . R 1 . .
    C C61 0.7553(5) 0.3988(5) 0.5775(3) 0.0311(12) Uani d . . . 1 . .
    H H61A 0.719022 0.436733 0.542262 0.037 Uiso calc U . R 1 . .
    H H61B 0.707547 0.33629 0.585691 0.037 Uiso calc U . R 1 . .
    C C62 -0.3354(5) 0.7714(5) 0.0290(3) 0.0337(12) Uani d . . . 1 . .
    H H75 -0.329119 0.75297 -0.012536 0.051 Uiso calc U . R 1 . .
    H H91 -0.310731 0.846174 0.036318 0.051 Uiso calc U . R 1 . .
    H H90 -0.413896 0.763999 0.037533 0.051 Uiso calc U . R 1 . .
    C C63 -0.2619(5) 0.6957(4) 0.0687(3) 0.0281(11) Uani d . . . 1 . .
    H H89 -0.266771 0.717722 0.110337 0.034 Uiso calc U . R 1 . .
    H H88 -0.182954 0.705713 0.060144 0.034 Uiso calc U . R 1 . .
    C C64 -0.2906(4) 0.5744(4) 0.0631(2) 0.0235(10) Uani d . . . 1 . .
    C C65 -0.2078(4) 0.5110(5) 0.1067(3) 0.0263(11) Uani d . . . 1 . .
    H H87 -0.201501 0.549775 0.14552 0.032 Uiso calc U . R 1 . .
    C C66 -0.2459(4) 0.3975(5) 0.1170(2) 0.0251(10) Uani d . . . 1 . .
    C C67 -0.3480(4) 0.2472(4) 0.0977(2) 0.0247(10) Uani d . . . 1 . .
    C C68 -0.4316(5) 0.1711(5) 0.0813(3) 0.0295(11) Uani d . . . 1 . .
    H H82 -0.505609 0.192838 0.067253 0.035 Uiso calc U . R 1 . .
    C C69 -0.4028(5) 0.0630(5) 0.0864(3) 0.0322(12) Uani d . . . 1 . .
    H H76 -0.457699 0.009561 0.074923 0.039 Uiso calc U . R 1 . .
    C C70 -0.1759(5) 0.4980(4) -0.0184(3) 0.0286(11) Uani d . . . 1 . .
    H H77 -0.18757 0.445305 -0.051876 0.034 Uiso calc U . R 1 . .
    C C71 -0.2912(4) 0.5275(4) 0.0007(2) 0.0250(10) Uani d . . . 1 . .
    H H96 -0.327575 0.580957 -0.028164 0.03 Uiso calc U . R 1 . .
    C C72 -0.4161(4) 0.4282(5) 0.0535(2) 0.0256(11) Uani d . . . 1 . .
    H H95 -0.49555 0.40278 0.045539 0.031 Uiso calc U . R 1 . .
    C C73 -0.0194(4) 0.4488(5) 0.1324(3) 0.0282(11) Uani d . . . 1 . .
    H H83 -0.017696 0.491748 0.169224 0.034 Uiso calc U . R 1 . .
    H H84 0.057755 0.448672 0.119976 0.034 Uiso calc U . R 1 . .
    C C74 -0.0508(5) 0.3308(5) 0.1469(3) 0.0295(11) Uani d . . . 1 . .
    H H79 -0.009076 0.279988 0.123438 0.035 Uiso calc U . R 1 . .
    H H78 -0.029521 0.315967 0.189409 0.035 Uiso calc U . R 1 . .
    C C75 -0.1757(5) 0.3141(5) 0.1328(2) 0.0263(11) Uani d . . . 1 . .
    C C76 -0.2388(5) 0.2163(5) 0.1206(2) 0.0262(11) Uani d . . . 1 . .
    C C77 -0.2936(5) 0.0307(5) 0.1083(3) 0.0300(11) Uani d . . . 1 . .
    H H81 -0.276159 -0.044145 0.111224 0.036 Uiso calc U . R 1 . .
    C C78 -0.2114(5) 0.1061(5) 0.1255(3) 0.0290(11) Uani d . . . 1 . .
    H H80 -0.137911 0.083859 0.140334 0.035 Uiso calc U . R 1 . .
    C C79 -0.0964(5) 0.4472(5) 0.0296(3) 0.0286(11) Uani d . . . 1 . .
    H H86 -0.119485 0.371439 0.035428 0.034 Uiso calc U . R 1 . .
    H H85 -0.019701 0.446208 0.016639 0.034 Uiso calc U . R 1 . .
    C C80 -0.4111(4) 0.5439(4) 0.0756(3) 0.0266(11) Uani d . . . 1 . .
    H H93 -0.420967 0.548107 0.118364 0.032 Uiso calc U . R 1 . .
    H H92 -0.467925 0.590048 0.053165 0.032 Uiso calc U . R 1 . .

loop_
    _atom_site_aniso_label
    _atom_site_aniso_U_11
    _atom_site_aniso_U_22
    _atom_site_aniso_U_33
    _atom_site_aniso_U_12
    _atom_site_aniso_U_13
    _atom_site_aniso_U_23
    Cl1 0.0577(9) 0.0349(9) 0.0392(7) -0.0176(7) 0.0153(6) 0.0034(6)
    N1 0.023(2) 0.019(2) 0.037(2) -0.0029(17) 0.0152(18) 0.0009(17)
    Cl2 0.0270(6) 0.0220(7) 0.0468(7) 0.0045(5) 0.0168(5) 0.0036(5)
    N2 0.032(2) 0.022(2) 0.042(3) -0.0038(19) 0.010(2) 0.0066(19)
    Cl3 0.0329(6) 0.0223(7) 0.0463(7) 0.0029(5) 0.0170(5) 0.0023(5)
    N3 0.026(2) 0.018(2) 0.036(2) 0.0034(16) 0.0148(18) 0.0029(17)
    Cl4 0.0367(7) 0.0230(7) 0.0431(7) -0.0036(5) 0.0197(5) 0.0031(5)
    O1 0.035(2) 0.024(2) 0.039(2) 0.0000(16) 0.0231(17) -0.0037(16)
    O2 0.0235(18) 0.022(2) 0.0364(19) -0.0002(14) 0.0164(15) 0.0050(15)
    O3 0.032(2) 0.023(2) 0.040(2) 0.0007(16) 0.0155(16) 0.0016(16)
    O4 0.0278(18) 0.0201(19) 0.0320(19) -0.0021(14) 0.0140(15) -0.0011(14)
    N4 0.024(2) 0.021(2) 0.037(2) 0.0012(17) 0.0174(17) 0.0007(18)
    N5 0.034(3) 0.024(3) 0.041(3) 0.000(2) 0.015(2) -0.0001(19)
    O5 0.040(2) 0.053(3) 0.047(3) 0.008(2) 0.018(2) 0.004(2)
    N7 0.021(2) 0.023(2) 0.040(2) -0.0001(17) 0.0147(18) -0.0037(18)
    C1 0.090(7) 0.073(7) 0.074(6) 0.010(5) 0.058(6) 0.013(5)
    C2 0.057(4) 0.052(5) 0.054(4) 0.003(4) 0.025(4) 0.004(3)
    C3 0.030(3) 0.020(3) 0.040(3) -0.003(2) 0.018(2) -0.001(2)
    N6 0.034(3) 0.024(3) 0.039(3) 0.0049(19) 0.016(2) -0.0012(19)
    C4 0.027(3) 0.022(3) 0.036(3) -0.004(2) 0.017(2) -0.001(2)
    C5 0.023(2) 0.020(3) 0.036(3) 0.0033(19) 0.012(2) 0.000(2)
    C6 0.023(2) 0.017(3) 0.036(3) -0.0024(19) 0.015(2) 0.001(2)
    C7 0.028(3) 0.020(3) 0.035(3) 0.001(2) 0.014(2) -0.003(2)
    C8 0.029(3) 0.018(3) 0.036(3) -0.004(2) 0.013(2) 0.000(2)
    N8 0.023(2) 0.015(2) 0.039(2) 0.0012(16) 0.0155(17) 0.0034(17)
    C9 0.029(3) 0.017(3) 0.039(3) -0.004(2) 0.013(2) 0.000(2)
    C10 0.039(3) 0.021(3) 0.039(3) -0.005(2) 0.021(2) -0.001(2)
    C11 0.047(4) 0.029(3) 0.038(3) -0.009(3) 0.017(3) -0.002(2)
    C12 0.042(3) 0.015(3) 0.042(3) -0.006(2) 0.018(3) -0.002(2)
    C13 0.037(3) 0.023(3) 0.044(3) -0.003(2) 0.016(2) -0.004(2)
    C14 0.026(3) 0.024(3) 0.038(3) -0.004(2) 0.015(2) -0.004(2)
    C15 0.023(2) 0.026(3) 0.034(3) -0.005(2) 0.017(2) -0.001(2)
    C16 0.025(2) 0.018(3) 0.034(3) -0.0015(19) 0.017(2) -0.002(2)
    C17 0.032(3) 0.020(3) 0.039(3) 0.004(2) 0.017(2) 0.002(2)
    C18 0.026(3) 0.025(3) 0.037(3) 0.001(2) 0.016(2) -0.001(2)
    C19 0.027(3) 0.019(3) 0.049(3) -0.001(2) 0.012(2) 0.002(2)
    C20 0.029(3) 0.022(3) 0.052(3) -0.001(2) 0.005(2) 0.004(2)
    C22 0.045(3) 0.025(3) 0.035(3) -0.007(2) 0.011(2) 0.005(2)
    C23 0.029(3) 0.021(3) 0.053(4) -0.003(2) 0.014(2) 0.004(2)
    C24 0.029(3) 0.025(3) 0.042(3) 0.000(2) 0.011(2) 0.002(2)
    C25 0.021(2) 0.017(3) 0.040(3) 0.0013(19) 0.014(2) 0.001(2)
    C26 0.020(2) 0.019(3) 0.038(3) 0.0016(19) 0.016(2) 0.003(2)
    C27 0.021(2) 0.014(2) 0.041(3) -0.0018(18) 0.015(2) 0.000(2)
    C28 0.024(2) 0.018(3) 0.039(3) -0.0013(19) 0.014(2) -0.001(2)
    C29 0.029(3) 0.013(3) 0.048(3) -0.001(2) 0.019(2) 0.001(2)
    C30 0.033(3) 0.017(3) 0.065(4) -0.004(2) 0.020(3) -0.006(3)
    C31 0.021(2) 0.022(3) 0.042(3) -0.001(2) 0.014(2) 0.001(2)
    C32 0.024(2) 0.018(3) 0.040(3) 0.0011(19) 0.016(2) 0.003(2)
    C33 0.022(2) 0.022(3) 0.040(3) 0.0027(19) 0.015(2) 0.003(2)
    C34 0.023(2) 0.019(3) 0.039(3) 0.0015(19) 0.014(2) -0.003(2)
    C35 0.027(3) 0.020(3) 0.052(3) 0.001(2) 0.015(2) -0.003(2)
    C36 0.030(3) 0.019(3) 0.054(3) 0.000(2) 0.016(2) -0.003(2)
    C37 0.024(2) 0.017(3) 0.037(3) 0.0013(19) 0.017(2) 0.002(2)
    C38 0.029(3) 0.021(3) 0.036(3) 0.000(2) 0.018(2) -0.003(2)
    C39 0.029(3) 0.020(3) 0.037(3) 0.001(2) 0.018(2) -0.001(2)
    C40 0.024(2) 0.024(3) 0.042(3) 0.001(2) 0.016(2) -0.002(2)
    C41 0.020(2) 0.021(3) 0.042(3) 0.0017(19) 0.014(2) 0.002(2)
    C42 0.040(3) 0.040(4) 0.035(3) 0.009(3) 0.018(2) 0.003(2)
    C43 0.038(3) 0.036(4) 0.039(3) 0.010(3) 0.017(2) 0.006(3)
    C44 0.038(3) 0.028(3) 0.036(3) 0.006(2) 0.019(2) 0.001(2)
    C45 0.036(3) 0.031(3) 0.037(3) 0.007(2) 0.017(2) 0.000(2)
    C46 0.038(3) 0.023(3) 0.033(3) 0.005(2) 0.015(2) 0.001(2)
    C47 0.040(3) 0.022(3) 0.038(3) 0.005(2) 0.013(2) -0.002(2)
    C48 0.038(3) 0.019(3) 0.039(3) -0.001(2) 0.012(2) -0.003(2)
    C49 0.038(3) 0.026(3) 0.043(3) 0.007(2) 0.008(3) 0.003(2)
    C50 0.053(4) 0.034(4) 0.048(4) 0.006(3) -0.001(3) -0.004(3)
    C51 0.032(3) 0.020(3) 0.041(3) 0.002(2) 0.014(2) -0.002(2)
    C52 0.031(3) 0.021(3) 0.035(3) 0.004(2) 0.014(2) 0.002(2)
    C54 0.036(3) 0.037(4) 0.038(3) 0.010(3) 0.021(2) 0.001(2)
    C55 0.037(3) 0.043(4) 0.048(4) 0.017(3) 0.026(3) 0.009(3)
    C56 0.043(3) 0.023(3) 0.037(3) 0.006(2) 0.018(2) 0.001(2)
    C57 0.037(3) 0.023(3) 0.040(3) -0.002(2) 0.018(2) -0.004(2)
    C58 0.033(3) 0.021(3) 0.042(3) 0.003(2) 0.015(2) 0.002(2)
    C59 0.033(3) 0.023(3) 0.046(3) -0.004(2) 0.015(2) 0.001(2)
    C60 0.035(3) 0.026(3) 0.050(3) -0.002(2) 0.010(3) 0.004(3)
    C61 0.029(3) 0.026(3) 0.041(3) 0.002(2) 0.015(2) -0.005(2)
    C62 0.035(3) 0.023(3) 0.043(3) 0.001(2) 0.009(2) -0.005(2)
    C63 0.032(3) 0.014(3) 0.041(3) 0.001(2) 0.015(2) -0.005(2)
    C64 0.024(2) 0.018(3) 0.031(3) 0.0015(19) 0.0153(19) -0.0046(19)
    C65 0.022(2) 0.019(3) 0.040(3) 0.0033(19) 0.013(2) 0.001(2)
    C66 0.022(2) 0.020(3) 0.036(3) 0.002(2) 0.017(2) 0.000(2)
    C67 0.028(3) 0.017(3) 0.033(3) -0.003(2) 0.017(2) 0.001(2)
    C68 0.027(3) 0.023(3) 0.041(3) 0.001(2) 0.016(2) 0.003(2)
    C69 0.037(3) 0.025(3) 0.037(3) -0.006(2) 0.014(2) -0.002(2)
    C70 0.035(3) 0.017(3) 0.036(3) -0.005(2) 0.017(2) -0.001(2)
    C71 0.028(2) 0.017(3) 0.032(3) 0.0003(19) 0.013(2) 0.001(2)
    C72 0.020(2) 0.022(3) 0.036(3) 0.0003(19) 0.013(2) -0.001(2)
    C73 0.020(2) 0.023(3) 0.043(3) 0.0002(19) 0.009(2) 0.000(2)
    C74 0.024(3) 0.026(3) 0.040(3) 0.003(2) 0.009(2) 0.002(2)
    C75 0.025(3) 0.019(3) 0.036(3) 0.001(2) 0.012(2) 0.000(2)
    C76 0.027(3) 0.020(3) 0.034(3) 0.002(2) 0.016(2) 0.003(2)
    C77 0.040(3) 0.014(3) 0.039(3) 0.002(2) 0.017(2) 0.001(2)
    C78 0.030(3) 0.024(3) 0.035(3) 0.005(2) 0.015(2) 0.004(2)
    C79 0.025(3) 0.020(3) 0.043(3) 0.0022(19) 0.017(2) -0.001(2)
    C80 0.020(2) 0.019(3) 0.042(3) 0.0010(19) 0.013(2) 0.000(2)

_geom_special_details                   
;

All esds (except the esd in the dihedral angle between two l.s. planes)
are estimated using the full covariance matrix.  The cell esds are taken
into account individually in the estimation of esds in distances, angles
and torsion angles; correlations between esds in cell parameters are only
used when they are defined by crystal symmetry.  An approximate (isotropic)
treatment of cell esds is used for estimating esds involving l.s. planes.
;

loop_
    _geom_bond_atom_site_label_1
    _geom_bond_atom_site_label_2
    _geom_bond_site_symmetry_2
    _geom_bond_distance
    _geom_bond_publ_flag
    Cl1 C11 . 1.819(7) ?
    N1 C7 . 1.384(7) ?
    N1 C16 . 1.402(7) ?
    N1 C15 . 1.439(6) ?
    Cl2 C31 . 1.817(6) ?
    N2 C22 . 1.467(8) ?
    N2 C20 . 1.475(7) ?
    N2 C8 . 1.480(8) ?
    Cl3 C51 . 1.811(6) ?
    N3 C25 . 1.391(7) ?
    N3 C26 . 1.395(7) ?
    N3 C37 . 1.449(7) ?
    Cl4 C70 . 1.821(6) ?
    O1 C10 . 1.455(7) ?
    O1 C15 . 1.467(7) ?
    O2 C37 . 1.437(7) ?
    O2 C32 . 1.445(7) ?
    O3 C59 . 1.451(8) ?
    O3 C52 . 1.452(7) ?
    O4 C71 . 1.446(6) ?
    O4 C72 . 1.448(6) ?
    N4 C41 . 1.466(7) ?
    N4 C27 . 1.474(7) ?
    N4 C40 . 1.475(7) ?
    N5 C46 . 1.388(8) ?
    N5 C58 . 1.393(8) ?
    N5 C59 . 1.453(8) ?
    O5 C2 . 1.416(9) ?
    O5 H5A . 0.84 ?
    N7 C79 . 1.464(7) ?
    N7 C73 . 1.477(7) ?
    N7 C65 . 1.486(6) ?
    C1 C2 . 1.505(11) ?
    C1 H4 . 0.98 ?
    C1 H3 . 0.98 ?
    C1 H1 . 0.98 ?
    C2 H2 . 0.99 ?
    C2 H5 . 0.99 ?
    C3 C4 . 1.384(8) ?
    C3 C17 . 1.403(8) ?
    C3 H6 . 0.95 ?
    N6 C61 . 1.466(7) ?
    N6 C47 . 1.475(8) ?
    N6 C54 . 1.485(7) ?
    C4 C5 . 1.400(8) ?
    C4 H16 . 0.95 ?
    C5 C16 . 1.418(8) ?
    C5 C6 . 1.444(8) ?
    C6 C7 . 1.361(8) ?
    C6 C19 . 1.496(8) ?
    C7 C8 . 1.499(8) ?
    C8 C9 . 1.553(7) ?
    C8 H23 . 1.0 ?
    N8 C66 . 1.393(7) ?
    N8 C67 . 1.403(7) ?
    N8 C72 . 1.448(7) ?
    C9 C12 . 1.524(8) ?
    C9 C10 . 1.530(8) ?
    C9 C14 . 1.544(8) ?
    C10 C11 . 1.531(9) ?
    C10 H28 . 1.0 ?
    C11 C22 . 1.515(9) ?
    C11 H7 . 1.0 ?
    C12 C13 . 1.520(8) ?
    C12 H8 . 0.99 ?
    C12 H12 . 0.99 ?
    C13 H10 . 0.98 ?
    C13 H11 . 0.98 ?
    C13 H9 . 0.98 ?
    C14 C15 . 1.523(8) ?
    C14 H27 . 0.99 ?
    C14 H26 . 0.99 ?
    C15 H13 . 1.0 ?
    C16 C18 . 1.395(8) ?
    C17 C18 . 1.391(8) ?
    C17 H15 . 0.95 ?
    C18 H14 . 0.95 ?
    C19 C20 . 1.549(8) ?
    C19 H18 . 0.99 ?
    C19 H17 . 0.99 ?
    C20 H19 . 0.99 ?
    C20 H25 . 0.99 ?
    C22 H21 . 0.99 ?
    C22 H20 . 0.99 ?
    C23 C24 . 1.372(9) ?
    C23 C36 . 1.408(9) ?
    C23 H29 . 0.95 ?
    C24 C25 . 1.389(8) ?
    C24 H40 . 0.95 ?
    C25 C34 . 1.435(8) ?
    C26 C33 . 1.361(8) ?
    C26 C27 . 1.502(8) ?
    C27 C28 . 1.539(7) ?
    C27 H36 . 1.0 ?
    C28 C32 . 1.534(7) ?
    C28 C38 . 1.540(8) ?
    C28 C29 . 1.543(8) ?
    C29 C30 . 1.527(8) ?
    C29 H35 . 0.99 ?
    C29 H34 . 0.99 ?
    C30 H32 . 0.98 ?
    C30 H30 . 0.98 ?
    C30 H33 . 0.98 ?
    C31 C41 . 1.509(8) ?
    C31 C32 . 1.544(8) ?
    C31 H51 . 1.0 ?
    C32 H31 . 1.0 ?
    C33 C34 . 1.434(8) ?
    C33 C39 . 1.510(8) ?
    C34 C35 . 1.407(8) ?
    C35 C36 . 1.384(9) ?
    C35 H38 . 0.95 ?
    C36 H39 . 0.95 ?
    C37 C38 . 1.521(8) ?
    C37 H43 . 1.0 ?
    C38 H42 . 0.99 ?
    C38 H41 . 0.99 ?
    C39 C40 . 1.573(8) ?
    C39 H49 . 0.99 ?
    C39 H50 . 0.99 ?
    C40 H46 . 0.99 ?
    C40 H45 . 0.99 ?
    C41 H47 . 0.99 ?
    C41 H48 . 0.99 ?
    C42 C43 . 1.393(9) ?
    C42 C56 . 1.408(9) ?
    C42 H52 . 0.95 ?
    C43 C44 . 1.398(9) ?
    C43 H64 . 0.95 ?
    C44 C58 . 1.411(8) ?
    C44 C45 . 1.449(9) ?
    C45 C46 . 1.366(9) ?
    C45 C55 . 1.499(9) ?
    C46 C47 . 1.497(8) ?
    C47 C48 . 1.544(8) ?
    C47 H68 . 1.0 ?
    C48 C49 . 1.531(9) ?
    C48 C52 . 1.541(8) ?
    C48 C60 . 1.548(8) ?
    C49 C50 . 1.529(9) ?
    C49 H70 . 0.99 ?
    C49 H69 . 0.99 ?
    C50 H72 . 0.98 ?
    C50 H71 . 0.98 ?
    C50 H53 . 0.98 ?
    C51 C61 . 1.512(8) ?
    C51 C52 . 1.536(8) ?
    C51 H74 . 1.0 ?
    C52 H73 . 1.0 ?
    C54 C55 . 1.571(9) ?
    C54 H55 . 0.99 ?
    C54 H54 . 0.99 ?
    C55 H56 . 0.99 ?
    C55 H57 . 0.99 ?
    C56 C57 . 1.378(9) ?
    C56 H58 . 0.95 ?
    C57 C58 . 1.401(9) ?
    C57 H59 . 0.95 ?
    C59 C60 . 1.511(9) ?
    C59 H62 . 1.0 ?
    C60 H61 . 0.99 ?
    C60 H60 . 0.99 ?
    C61 H61A . 0.99 ?
    C61 H61B . 0.99 ?
    C62 C63 . 1.520(8) ?
    C62 H75 . 0.98 ?
    C62 H91 . 0.98 ?
    C62 H90 . 0.98 ?
    C63 C64 . 1.542(7) ?
    C63 H89 . 0.99 ?
    C63 H88 . 0.99 ?
    C64 C71 . 1.531(7) ?
    C64 C80 . 1.542(7) ?
    C64 C65 . 1.544(7) ?
    C65 C66 . 1.502(8) ?
    C65 H87 . 1.0 ?
    C66 C75 . 1.356(8) ?
    C67 C68 . 1.396(8) ?
    C67 C76 . 1.410(8) ?
    C68 C69 . 1.383(9) ?
    C68 H82 . 0.95 ?
    C69 C77 . 1.408(9) ?
    C69 H76 . 0.95 ?
    C70 C79 . 1.512(8) ?
    C70 C71 . 1.528(7) ?
    C70 H77 . 1.0 ?
    C71 H96 . 1.0 ?
    C72 C80 . 1.516(8) ?
    C72 H95 . 1.0 ?
    C73 C74 . 1.551(8) ?
    C73 H83 . 0.99 ?
    C73 H84 . 0.99 ?
    C74 C75 . 1.510(8) ?
    C74 H79 . 0.99 ?
    C74 H78 . 0.99 ?
    C75 C76 . 1.438(8) ?
    C76 C78 . 1.404(8) ?
    C77 C78 . 1.385(8) ?
    C77 H81 . 0.95 ?
    C78 H80 . 0.95 ?
    C79 H86 . 0.99 ?
    C79 H85 . 0.99 ?
    C80 H93 . 0.99 ?
    C80 H92 . 0.99 ?

loop_
    _geom_angle_atom_site_label_1
    _geom_angle_atom_site_label_2
    _geom_angle_atom_site_label_3
    _geom_angle_site_symmetry_1
    _geom_angle_site_symmetry_3
    _geom_angle
    _geom_angle_publ_flag
    C7 N1 C16 . . 107.1(4) ?
    C7 N1 C15 . . 117.8(5) ?
    C16 N1 C15 . . 126.4(5) ?
    C22 N2 C20 . . 109.9(5) ?
    C22 N2 C8 . . 110.4(5) ?
    C20 N2 C8 . . 108.8(5) ?
    C25 N3 C26 . . 107.6(5) ?
    C25 N3 C37 . . 127.0(5) ?
    C26 N3 C37 . . 116.5(4) ?
    C10 O1 C15 . . 108.5(4) ?
    C37 O2 C32 . . 108.8(4) ?
    C59 O3 C52 . . 109.0(4) ?
    C71 O4 C72 . . 108.6(4) ?
    C41 N4 C27 . . 110.9(4) ?
    C41 N4 C40 . . 109.6(4) ?
    C27 N4 C40 . . 108.6(4) ?
    C46 N5 C58 . . 107.3(5) ?
    C46 N5 C59 . . 115.3(5) ?
    C58 N5 C59 . . 127.8(5) ?
    C2 O5 H5A . . 109.5 ?
    C79 N7 C73 . . 110.9(4) ?
    C79 N7 C65 . . 111.0(4) ?
    C73 N7 C65 . . 108.0(4) ?
    C2 C1 H4 . . 109.5 ?
    C2 C1 H3 . . 109.5 ?
    H4 C1 H3 . . 109.5 ?
    C2 C1 H1 . . 109.5 ?
    H4 C1 H1 . . 109.5 ?
    H3 C1 H1 . . 109.5 ?
    O5 C2 C1 . . 107.8(7) ?
    O5 C2 H2 . . 110.1 ?
    C1 C2 H2 . . 110.1 ?
    O5 C2 H5 . . 110.1 ?
    C1 C2 H5 . . 110.1 ?
    H2 C2 H5 . . 108.5 ?
    C4 C3 C17 . . 121.1(5) ?
    C4 C3 H6 . . 119.5 ?
    C17 C3 H6 . . 119.5 ?
    C61 N6 C47 . . 110.8(5) ?
    C61 N6 C54 . . 110.0(5) ?
    C47 N6 C54 . . 108.6(5) ?
    C3 C4 C5 . . 118.9(5) ?
    C3 C4 H16 . . 120.6 ?
    C5 C4 H16 . . 120.6 ?
    C4 C5 C16 . . 119.2(5) ?
    C4 C5 C6 . . 134.3(5) ?
    C16 C5 C6 . . 106.5(5) ?
    C7 C6 C5 . . 106.8(5) ?
    C7 C6 C19 . . 121.0(5) ?
    C5 C6 C19 . . 130.7(5) ?
    C6 C7 N1 . . 111.4(5) ?
    C6 C7 C8 . . 124.9(5) ?
    N1 C7 C8 . . 122.0(5) ?
    N2 C8 C7 . . 107.3(5) ?
    N2 C8 C9 . . 112.4(4) ?
    C7 C8 C9 . . 112.8(5) ?
    N2 C8 H23 . . 108.0 ?
    C7 C8 H23 . . 108.0 ?
    C9 C8 H23 . . 108.0 ?
    C66 N8 C67 . . 106.7(4) ?
    C66 N8 C72 . . 115.8(4) ?
    C67 N8 C72 . . 127.2(5) ?
    C12 C9 C10 . . 112.4(5) ?
    C12 C9 C14 . . 113.4(5) ?
    C10 C9 C14 . . 98.9(5) ?
    C12 C9 C8 . . 112.7(5) ?
    C10 C9 C8 . . 110.2(5) ?
    C14 C9 C8 . . 108.3(4) ?
    O1 C10 C9 . . 106.2(5) ?
    O1 C10 C11 . . 108.8(5) ?
    C9 C10 C11 . . 115.3(5) ?
    O1 C10 H28 . . 108.8 ?
    C9 C10 H28 . . 108.8 ?
    C11 C10 H28 . . 108.8 ?
    C22 C11 C10 . . 113.8(5) ?
    C22 C11 Cl1 . . 110.3(5) ?
    C10 C11 Cl1 . . 107.5(4) ?
    C22 C11 H7 . . 108.4 ?
    C10 C11 H7 . . 108.4 ?
    Cl1 C11 H7 . . 108.4 ?
    C13 C12 C9 . . 115.7(5) ?
    C13 C12 H8 . . 108.4 ?
    C9 C12 H8 . . 108.4 ?
    C13 C12 H12 . . 108.4 ?
    C9 C12 H12 . . 108.4 ?
    H8 C12 H12 . . 107.4 ?
    C12 C13 H10 . . 109.5 ?
    C12 C13 H11 . . 109.5 ?
    H10 C13 H11 . . 109.5 ?
    C12 C13 H9 . . 109.5 ?
    H10 C13 H9 . . 109.5 ?
    H11 C13 H9 . . 109.5 ?
    C15 C14 C9 . . 100.8(5) ?
    C15 C14 H27 . . 111.6 ?
    C9 C14 H27 . . 111.6 ?
    C15 C14 H26 . . 111.6 ?
    C9 C14 H26 . . 111.6 ?
    H27 C14 H26 . . 109.4 ?
    N1 C15 O1 . . 108.9(4) ?
    N1 C15 C14 . . 107.8(4) ?
    O1 C15 C14 . . 103.6(4) ?
    N1 C15 H13 . . 112.0 ?
    O1 C15 H13 . . 112.0 ?
    C14 C15 H13 . . 112.0 ?
    C18 C16 N1 . . 129.6(5) ?
    C18 C16 C5 . . 122.1(5) ?
    N1 C16 C5 . . 108.2(5) ?
    C18 C17 C3 . . 121.5(5) ?
    C18 C17 H15 . . 119.2 ?
    C3 C17 H15 . . 119.2 ?
    C17 C18 C16 . . 117.1(5) ?
    C17 C18 H14 . . 121.4 ?
    C16 C18 H14 . . 121.4 ?
    C6 C19 C20 . . 110.9(5) ?
    C6 C19 H18 . . 109.5 ?
    C20 C19 H18 . . 109.5 ?
    C6 C19 H17 . . 109.5 ?
    C20 C19 H17 . . 109.5 ?
    H18 C19 H17 . . 108.0 ?
    N2 C20 C19 . . 116.3(5) ?
    N2 C20 H19 . . 108.2 ?
    C19 C20 H19 . . 108.2 ?
    N2 C20 H25 . . 108.2 ?
    C19 C20 H25 . . 108.2 ?
    H19 C20 H25 . . 107.4 ?
    N2 C22 C11 . . 112.5(5) ?
    N2 C22 H21 . . 109.1 ?
    C11 C22 H21 . . 109.1 ?
    N2 C22 H20 . . 109.1 ?
    C11 C22 H20 . . 109.1 ?
    H21 C22 H20 . . 107.8 ?
    C24 C23 C36 . . 122.1(6) ?
    C24 C23 H29 . . 118.9 ?
    C36 C23 H29 . . 118.9 ?
    C23 C24 C25 . . 117.8(6) ?
    C23 C24 H40 . . 121.1 ?
    C25 C24 H40 . . 121.1 ?
    C24 C25 N3 . . 130.5(5) ?
    C24 C25 C34 . . 121.8(5) ?
    N3 C25 C34 . . 107.7(5) ?
    C33 C26 N3 . . 110.8(5) ?
    C33 C26 C27 . . 125.2(5) ?
    N3 C26 C27 . . 122.4(5) ?
    N4 C27 C26 . . 108.0(4) ?
    N4 C27 C28 . . 112.4(4) ?
    C26 C27 C28 . . 112.8(4) ?
    N4 C27 H36 . . 107.8 ?
    C26 C27 H36 . . 107.8 ?
    C28 C27 H36 . . 107.8 ?
    C32 C28 C27 . . 110.0(4) ?
    C32 C28 C38 . . 98.7(4) ?
    C27 C28 C38 . . 108.5(4) ?
    C32 C28 C29 . . 112.4(4) ?
    C27 C28 C29 . . 113.4(4) ?
    C38 C28 C29 . . 112.8(5) ?
    C30 C29 C28 . . 114.3(5) ?
    C30 C29 H35 . . 108.7 ?
    C28 C29 H35 . . 108.7 ?
    C30 C29 H34 . . 108.7 ?
    C28 C29 H34 . . 108.7 ?
    H35 C29 H34 . . 107.6 ?
    C29 C30 H32 . . 109.5 ?
    C29 C30 H30 . . 109.5 ?
    H32 C30 H30 . . 109.5 ?
    C29 C30 H33 . . 109.5 ?
    H32 C30 H33 . . 109.5 ?
    H30 C30 H33 . . 109.5 ?
    C41 C31 C32 . . 114.2(4) ?
    C41 C31 Cl2 . . 110.6(4) ?
    C32 C31 Cl2 . . 107.9(4) ?
    C41 C31 H51 . . 108.0 ?
    C32 C31 H51 . . 108.0 ?
    Cl2 C31 H51 . . 108.0 ?
    O2 C32 C28 . . 106.2(4) ?
    O2 C32 C31 . . 108.1(4) ?
    C28 C32 C31 . . 115.6(4) ?
    O2 C32 H31 . . 108.9 ?
    C28 C32 H31 . . 108.9 ?
    C31 C32 H31 . . 108.9 ?
    C26 C33 C34 . . 107.3(5) ?
    C26 C33 C39 . . 120.5(5) ?
    C34 C33 C39 . . 130.1(5) ?
    C35 C34 C33 . . 134.7(6) ?
    C35 C34 C25 . . 118.6(5) ?
    C33 C34 C25 . . 106.5(5) ?
    C36 C35 C34 . . 119.2(6) ?
    C36 C35 H38 . . 120.4 ?
    C34 C35 H38 . . 120.4 ?
    C35 C36 C23 . . 120.5(6) ?
    C35 C36 H39 . . 119.8 ?
    C23 C36 H39 . . 119.8 ?
    O2 C37 N3 . . 109.2(5) ?
    O2 C37 C38 . . 104.5(4) ?
    N3 C37 C38 . . 107.7(4) ?
    O2 C37 H43 . . 111.7 ?
    N3 C37 H43 . . 111.7 ?
    C38 C37 H43 . . 111.7 ?
    C37 C38 C28 . . 100.5(5) ?
    C37 C38 H42 . . 111.7 ?
    C28 C38 H42 . . 111.7 ?
    C37 C38 H41 . . 111.7 ?
    C28 C38 H41 . . 111.7 ?
    H42 C38 H41 . . 109.4 ?
    C33 C39 C40 . . 110.9(5) ?
    C33 C39 H49 . . 109.5 ?
    C40 C39 H49 . . 109.5 ?
    C33 C39 H50 . . 109.5 ?
    C40 C39 H50 . . 109.5 ?
    H49 C39 H50 . . 108.1 ?
    N4 C40 C39 . . 115.3(5) ?
    N4 C40 H46 . . 108.4 ?
    C39 C40 H46 . . 108.4 ?
    N4 C40 H45 . . 108.4 ?
    C39 C40 H45 . . 108.4 ?
    H46 C40 H45 . . 107.5 ?
    N4 C41 C31 . . 112.7(5) ?
    N4 C41 H47 . . 109.0 ?
    C31 C41 H47 . . 109.0 ?
    N4 C41 H48 . . 109.0 ?
    C31 C41 H48 . . 109.0 ?
    H47 C41 H48 . . 107.8 ?
    C43 C42 C56 . . 120.3(6) ?
    C43 C42 H52 . . 119.8 ?
    C56 C42 H52 . . 119.8 ?
    C42 C43 C44 . . 118.7(6) ?
    C42 C43 H64 . . 120.7 ?
    C44 C43 H64 . . 120.7 ?
    C43 C44 C58 . . 119.9(6) ?
    C43 C44 C45 . . 133.2(6) ?
    C58 C44 C45 . . 106.9(5) ?
    C46 C45 C44 . . 106.2(5) ?
    C46 C45 C55 . . 122.1(6) ?
    C44 C45 C55 . . 130.1(6) ?
    C45 C46 N5 . . 111.2(5) ?
    C45 C46 C47 . . 124.5(5) ?
    N5 C46 C47 . . 122.8(5) ?
    N6 C47 C46 . . 108.0(5) ?
    N6 C47 C48 . . 112.5(5) ?
    C46 C47 C48 . . 113.3(5) ?
    N6 C47 H68 . . 107.6 ?
    C46 C47 H68 . . 107.6 ?
    C48 C47 H68 . . 107.6 ?
    C49 C48 C52 . . 112.5(5) ?
    C49 C48 C47 . . 112.1(5) ?
    C52 C48 C47 . . 109.9(5) ?
    C49 C48 C60 . . 114.3(5) ?
    C52 C48 C60 . . 98.3(5) ?
    C47 C48 C60 . . 108.9(5) ?
    C50 C49 C48 . . 113.9(5) ?
    C50 C49 H70 . . 108.8 ?
    C48 C49 H70 . . 108.8 ?
    C50 C49 H69 . . 108.8 ?
    C48 C49 H69 . . 108.8 ?
    H70 C49 H69 . . 107.7 ?
    C49 C50 H72 . . 109.5 ?
    C49 C50 H71 . . 109.5 ?
    H72 C50 H71 . . 109.5 ?
    C49 C50 H53 . . 109.5 ?
    H72 C50 H53 . . 109.5 ?
    H71 C50 H53 . . 109.5 ?
    C61 C51 C52 . . 114.3(5) ?
    C61 C51 Cl3 . . 110.0(4) ?
    C52 C51 Cl3 . . 108.1(4) ?
    C61 C51 H74 . . 108.1 ?
    C52 C51 H74 . . 108.1 ?
    Cl3 C51 H74 . . 108.1 ?
    O3 C52 C51 . . 108.1(5) ?
    O3 C52 C48 . . 105.2(4) ?
    C51 C52 C48 . . 115.2(5) ?
    O3 C52 H73 . . 109.4 ?
    C51 C52 H73 . . 109.4 ?
    C48 C52 H73 . . 109.4 ?
    N6 C54 C55 . . 115.4(5) ?
    N6 C54 H55 . . 108.4 ?
    C55 C54 H55 . . 108.4 ?
    N6 C54 H54 . . 108.4 ?
    C55 C54 H54 . . 108.4 ?
    H55 C54 H54 . . 107.5 ?
    C45 C55 C54 . . 109.7(5) ?
    C45 C55 H56 . . 109.7 ?
    C54 C55 H56 . . 109.7 ?
    C45 C55 H57 . . 109.7 ?
    C54 C55 H57 . . 109.7 ?
    H56 C55 H57 . . 108.2 ?
    C57 C56 C42 . . 122.0(6) ?
    C57 C56 H58 . . 119.0 ?
    C42 C56 H58 . . 119.0 ?
    C56 C57 C58 . . 117.4(5) ?
    C56 C57 H59 . . 121.3 ?
    C58 C57 H59 . . 121.3 ?
    N5 C58 C57 . . 130.1(5) ?
    N5 C58 C44 . . 108.4(5) ?
    C57 C58 C44 . . 121.6(6) ?
    O3 C59 N5 . . 109.9(5) ?
    O3 C59 C60 . . 104.1(5) ?
    N5 C59 C60 . . 108.8(5) ?
    O3 C59 H62 . . 111.3 ?
    N5 C59 H62 . . 111.3 ?
    C60 C59 H62 . . 111.3 ?
    C59 C60 C48 . . 100.3(5) ?
    C59 C60 H61 . . 111.7 ?
    C48 C60 H61 . . 111.7 ?
    C59 C60 H60 . . 111.7 ?
    C48 C60 H60 . . 111.7 ?
    H61 C60 H60 . . 109.5 ?
    N6 C61 C51 . . 112.3(5) ?
    N6 C61 H61A . . 109.2 ?
    C51 C61 H61A . . 109.2 ?
    N6 C61 H61B . . 109.2 ?
    C51 C61 H61B . . 109.2 ?
    H61A C61 H61B . . 107.9 ?
    C63 C62 H75 . . 109.5 ?
    C63 C62 H91 . . 109.5 ?
    H75 C62 H91 . . 109.5 ?
    C63 C62 H90 . . 109.5 ?
    H75 C62 H90 . . 109.5 ?
    H91 C62 H90 . . 109.5 ?
    C62 C63 C64 . . 116.1(5) ?
    C62 C63 H89 . . 108.3 ?
    C64 C63 H89 . . 108.3 ?
    C62 C63 H88 . . 108.3 ?
    C64 C63 H88 . . 108.3 ?
    H89 C63 H88 . . 107.4 ?
    C71 C64 C80 . . 99.1(4) ?
    C71 C64 C63 . . 115.2(5) ?
    C80 C64 C63 . . 115.3(4) ?
    C71 C64 C65 . . 110.2(4) ?
    C80 C64 C65 . . 108.0(4) ?
    C63 C64 C65 . . 108.6(4) ?
    N7 C65 C66 . . 107.5(4) ?
    N7 C65 C64 . . 112.2(4) ?
    C66 C65 C64 . . 112.9(5) ?
    N7 C65 H87 . . 108.0 ?
    C66 C65 H87 . . 108.0 ?
    C64 C65 H87 . . 108.0 ?
    C75 C66 N8 . . 111.2(5) ?
    C75 C66 C65 . . 124.3(5) ?
    N8 C66 C65 . . 122.6(5) ?
    C68 C67 N8 . . 130.0(5) ?
    C68 C67 C76 . . 121.8(5) ?
    N8 C67 C76 . . 108.2(5) ?
    C69 C68 C67 . . 117.7(5) ?
    C69 C68 H82 . . 121.2 ?
    C67 C68 H82 . . 121.2 ?
    C68 C69 C77 . . 121.2(5) ?
    C68 C69 H76 . . 119.4 ?
    C77 C69 H76 . . 119.4 ?
    C79 C70 C71 . . 114.5(4) ?
    C79 C70 Cl4 . . 110.5(4) ?
    C71 C70 Cl4 . . 107.6(4) ?
    C79 C70 H77 . . 108.0 ?
    C71 C70 H77 . . 108.0 ?
    Cl4 C70 H77 . . 108.0 ?
    O4 C71 C70 . . 109.2(4) ?
    O4 C71 C64 . . 106.1(4) ?
    C70 C71 C64 . . 115.5(5) ?
    O4 C71 H96 . . 108.6 ?
    C70 C71 H96 . . 108.6 ?
    C64 C71 H96 . . 108.6 ?
    O4 C72 N8 . . 109.9(4) ?
    O4 C72 C80 . . 104.2(4) ?
    N8 C72 C80 . . 108.6(5) ?
    O4 C72 H95 . . 111.3 ?
    N8 C72 H95 . . 111.3 ?
    C80 C72 H95 . . 111.3 ?
    N7 C73 C74 . . 116.8(5) ?
    N7 C73 H83 . . 108.1 ?
    C74 C73 H83 . . 108.1 ?
    N7 C73 H84 . . 108.1 ?
    C74 C73 H84 . . 108.1 ?
    H83 C73 H84 . . 107.3 ?
    C75 C74 C73 . . 109.8(5) ?
    C75 C74 H79 . . 109.7 ?
    C73 C74 H79 . . 109.7 ?
    C75 C74 H78 . . 109.7 ?
    C73 C74 H78 . . 109.7 ?
    H79 C74 H78 . . 108.2 ?
    C66 C75 C76 . . 106.8(5) ?
    C66 C75 C74 . . 121.7(5) ?
    C76 C75 C74 . . 130.2(5) ?
    C78 C76 C67 . . 119.6(5) ?
    C78 C76 C75 . . 133.4(5) ?
    C67 C76 C75 . . 107.0(5) ?
    C78 C77 C69 . . 121.1(5) ?
    C78 C77 H81 . . 119.5 ?
    C69 C77 H81 . . 119.5 ?
    C77 C78 C76 . . 118.6(5) ?
    C77 C78 H80 . . 120.7 ?
    C76 C78 H80 . . 120.7 ?
    N7 C79 C70 . . 113.0(5) ?
    N7 C79 H86 . . 109.0 ?
    C70 C79 H86 . . 109.0 ?
    N7 C79 H85 . . 109.0 ?
    C70 C79 H85 . . 109.0 ?
    H86 C79 H85 . . 107.8 ?
    C72 C80 C64 . . 100.2(4) ?
    C72 C80 H93 . . 111.7 ?
    C64 C80 H93 . . 111.7 ?
    C72 C80 H92 . . 111.7 ?
    C64 C80 H92 . . 111.7 ?
    H93 C80 H92 . . 109.5 ?

loop_
    _geom_torsion_atom_site_label_1
    _geom_torsion_atom_site_label_2
    _geom_torsion_atom_site_label_3
    _geom_torsion_atom_site_label_4
    _geom_torsion_site_symmetry_1
    _geom_torsion_site_symmetry_2
    _geom_torsion_site_symmetry_3
    _geom_torsion_site_symmetry_4
    _geom_torsion
    _geom_torsion_publ_flag
    C17 C3 C4 C5 . . . . 0.5(8) ?
    C3 C4 C5 C16 . . . . -0.4(8) ?
    C3 C4 C5 C6 . . . . -179.1(6) ?
    C4 C5 C6 C7 . . . . -179.3(6) ?
    C16 C5 C6 C7 . . . . 1.9(6) ?
    C4 C5 C6 C19 . . . . 14.9(11) ?
    C16 C5 C6 C19 . . . . -163.9(5) ?
    C5 C6 C7 N1 . . . . -0.2(6) ?
    C19 C6 C7 N1 . . . . 167.3(5) ?
    C5 C6 C7 C8 . . . . -165.8(5) ?
    C19 C6 C7 C8 . . . . 1.6(9) ?
    C16 N1 C7 C6 . . . . -1.6(6) ?
    C15 N1 C7 C6 . . . . -151.4(5) ?
    C16 N1 C7 C8 . . . . 164.5(5) ?
    C15 N1 C7 C8 . . . . 14.7(8) ?
    C22 N2 C8 C7 . . . . 62.7(5) ?
    C20 N2 C8 C7 . . . . -58.0(6) ?
    C22 N2 C8 C9 . . . . -61.9(6) ?
    C20 N2 C8 C9 . . . . 177.4(5) ?
    C6 C7 C8 N2 . . . . 30.2(7) ?
    N1 C7 C8 N2 . . . . -134.0(5) ?
    C6 C7 C8 C9 . . . . 154.5(5) ?
    N1 C7 C8 C9 . . . . -9.7(7) ?
    N2 C8 C9 C12 . . . . -73.8(6) ?
    C7 C8 C9 C12 . . . . 164.7(5) ?
    N2 C8 C9 C10 . . . . 52.7(6) ?
    C7 C8 C9 C10 . . . . -68.8(6) ?
    N2 C8 C9 C14 . . . . 159.9(5) ?
    C7 C8 C9 C14 . . . . 38.4(6) ?
    C15 O1 C10 C9 . . . . 10.6(6) ?
    C15 O1 C10 C11 . . . . 135.3(5) ?
    C12 C9 C10 O1 . . . . -155.0(5) ?
    C14 C9 C10 O1 . . . . -35.0(5) ?
    C8 C9 C10 O1 . . . . 78.4(6) ?
    C12 C9 C10 C11 . . . . 84.5(6) ?
    C14 C9 C10 C11 . . . . -155.5(5) ?
    C8 C9 C10 C11 . . . . -42.2(7) ?
    O1 C10 C11 C22 . . . . -78.0(7) ?
    C9 C10 C11 C22 . . . . 41.1(7) ?
    O1 C10 C11 Cl1 . . . . 159.5(4) ?
    C9 C10 C11 Cl1 . . . . -81.4(5) ?
    C10 C9 C12 C13 . . . . 162.7(5) ?
    C14 C9 C12 C13 . . . . 51.5(7) ?
    C8 C9 C12 C13 . . . . -72.0(7) ?
    C12 C9 C14 C15 . . . . 164.8(5) ?
    C10 C9 C14 C15 . . . . 45.5(5) ?
    C8 C9 C14 C15 . . . . -69.3(5) ?
    C7 N1 C15 O1 . . . . 63.4(6) ?
    C16 N1 C15 O1 . . . . -79.9(7) ?
    C7 N1 C15 C14 . . . . -48.4(6) ?
    C16 N1 C15 C14 . . . . 168.3(5) ?
    C10 O1 C15 N1 . . . . -95.5(5) ?
    C10 O1 C15 C14 . . . . 19.0(5) ?
    C9 C14 C15 N1 . . . . 74.7(5) ?
    C9 C14 C15 O1 . . . . -40.6(5) ?
    C7 N1 C16 C18 . . . . 179.9(5) ?
    C15 N1 C16 C18 . . . . -33.6(9) ?
    C7 N1 C16 C5 . . . . 2.8(6) ?
    C15 N1 C16 C5 . . . . 149.2(5) ?
    C4 C5 C16 C18 . . . . 0.7(8) ?
    C6 C5 C16 C18 . . . . 179.7(5) ?
    C4 C5 C16 N1 . . . . 178.1(5) ?
    C6 C5 C16 N1 . . . . -2.8(6) ?
    C4 C3 C17 C18 . . . . -0.8(9) ?
    C3 C17 C18 C16 . . . . 1.0(8) ?
    N1 C16 C18 C17 . . . . -177.8(5) ?
    C5 C16 C18 C17 . . . . -1.0(8) ?
    C7 C6 C19 C20 . . . . -3.8(8) ?
    C5 C6 C19 C20 . . . . 160.3(6) ?
    C22 N2 C20 C19 . . . . -60.2(7) ?
    C8 N2 C20 C19 . . . . 60.8(7) ?
    C6 C19 C20 N2 . . . . -27.6(8) ?
    C20 N2 C22 C11 . . . . 179.1(5) ?
    C8 N2 C22 C11 . . . . 59.0(6) ?
    C10 C11 C22 N2 . . . . -48.7(7) ?
    Cl1 C11 C22 N2 . . . . 72.3(6) ?
    C36 C23 C24 C25 . . . . 0.5(9) ?
    C23 C24 C25 N3 . . . . 179.3(6) ?
    C23 C24 C25 C34 . . . . -1.3(8) ?
    C26 N3 C25 C24 . . . . -176.9(5) ?
    C37 N3 C25 C24 . . . . -31.3(9) ?
    C26 N3 C25 C34 . . . . 3.6(6) ?
    C37 N3 C25 C34 . . . . 149.2(5) ?
    C25 N3 C26 C33 . . . . -2.5(6) ?
    C37 N3 C26 C33 . . . . -152.2(5) ?
    C25 N3 C26 C27 . . . . 163.5(5) ?
    C37 N3 C26 C27 . . . . 13.7(7) ?
    C41 N4 C27 C26 . . . . 62.0(5) ?
    C40 N4 C27 C26 . . . . -58.5(5) ?
    C41 N4 C27 C28 . . . . -63.1(6) ?
    C40 N4 C27 C28 . . . . 176.4(4) ?
    C33 C26 C27 N4 . . . . 30.6(7) ?
    N3 C26 C27 N4 . . . . -133.4(5) ?
    C33 C26 C27 C28 . . . . 155.4(5) ?
    N3 C26 C27 C28 . . . . -8.5(7) ?
    N4 C27 C28 C32 . . . . 53.5(6) ?
    C26 C27 C28 C32 . . . . -68.9(6) ?
    N4 C27 C28 C38 . . . . 160.4(4) ?
    C26 C27 C28 C38 . . . . 38.0(6) ?
    N4 C27 C28 C29 . . . . -73.4(6) ?
    C26 C27 C28 C29 . . . . 164.2(5) ?
    C32 C28 C29 C30 . . . . 175.2(5) ?
    C27 C28 C29 C30 . . . . -59.2(7) ?
    C38 C28 C29 C30 . . . . 64.7(6) ?
    C37 O2 C32 C28 . . . . 10.7(5) ?
    C37 O2 C32 C31 . . . . 135.3(4) ?
    C27 C28 C32 O2 . . . . 78.7(5) ?
    C38 C28 C32 O2 . . . . -34.7(5) ?
    C29 C28 C32 O2 . . . . -153.8(5) ?
    C27 C28 C32 C31 . . . . -41.2(6) ?
    C38 C28 C32 C31 . . . . -154.6(5) ?
    C29 C28 C32 C31 . . . . 86.3(6) ?
    C41 C31 C32 O2 . . . . -80.5(5) ?
    Cl2 C31 C32 O2 . . . . 156.2(3) ?
    C41 C31 C32 C28 . . . . 38.4(7) ?
    Cl2 C31 C32 C28 . . . . -85.0(5) ?
    N3 C26 C33 C34 . . . . 0.3(6) ?
    C27 C26 C33 C34 . . . . -165.2(5) ?
    N3 C26 C33 C39 . . . . 165.4(5) ?
    C27 C26 C33 C39 . . . . -0.2(8) ?
    C26 C33 C34 C35 . . . . 177.1(6) ?
    C39 C33 C34 C35 . . . . 14.0(10) ?
    C26 C33 C34 C25 . . . . 1.9(6) ?
    C39 C33 C34 C25 . . . . -161.2(5) ?
    C24 C25 C34 C35 . . . . 1.0(8) ?
    N3 C25 C34 C35 . . . . -179.5(5) ?
    C24 C25 C34 C33 . . . . 177.1(5) ?
    N3 C25 C34 C33 . . . . -3.4(6) ?
    C33 C34 C35 C36 . . . . -174.6(6) ?
    C25 C34 C35 C36 . . . . 0.2(8) ?
    C34 C35 C36 C23 . . . . -1.0(9) ?
    C24 C23 C36 C35 . . . . 0.6(9) ?
    C32 O2 C37 N3 . . . . -96.3(5) ?
    C32 O2 C37 C38 . . . . 18.7(5) ?
    C25 N3 C37 O2 . . . . -78.6(7) ?
    C26 N3 C37 O2 . . . . 64.4(6) ?
    C25 N3 C37 C38 . . . . 168.5(5) ?
    C26 N3 C37 C38 . . . . -48.5(6) ?
    O2 C37 C38 C28 . . . . -40.2(5) ?
    N3 C37 C38 C28 . . . . 75.8(5) ?
    C32 C28 C38 C37 . . . . 44.4(5) ?
    C27 C28 C38 C37 . . . . -70.1(5) ?
    C29 C28 C38 C37 . . . . 163.3(4) ?
    C26 C33 C39 C40 . . . . -0.8(7) ?
    C34 C33 C39 C40 . . . . 160.4(5) ?
    C41 N4 C40 C39 . . . . -59.4(6) ?
    C27 N4 C40 C39 . . . . 62.0(6) ?
    C33 C39 C40 N4 . . . . -30.2(7) ?
    C27 N4 C41 C31 . . . . 58.1(6) ?
    C40 N4 C41 C31 . . . . 178.0(5) ?
    C32 C31 C41 N4 . . . . -45.7(7) ?
    Cl2 C31 C41 N4 . . . . 76.2(5) ?
    C56 C42 C43 C44 . . . . -1.6(10) ?
    C42 C43 C44 C58 . . . . 0.7(10) ?
    C42 C43 C44 C45 . . . . -177.1(7) ?
    C43 C44 C45 C46 . . . . -179.7(7) ?
    C58 C44 C45 C46 . . . . 2.2(7) ?
    C43 C44 C45 C55 . . . . 14.7(12) ?
    C58 C44 C45 C55 . . . . -163.4(6) ?
    C44 C45 C46 N5 . . . . -0.5(7) ?
    C55 C45 C46 N5 . . . . 166.5(6) ?
    C44 C45 C46 C47 . . . . -166.5(6) ?
    C55 C45 C46 C47 . . . . 0.5(10) ?
    C58 N5 C46 C45 . . . . -1.3(7) ?
    C59 N5 C46 C45 . . . . -150.3(6) ?
    C58 N5 C46 C47 . . . . 164.9(6) ?
    C59 N5 C46 C47 . . . . 16.0(8) ?
    C61 N6 C47 C46 . . . . 63.0(6) ?
    C54 N6 C47 C46 . . . . -58.0(6) ?
    C61 N6 C47 C48 . . . . -62.8(6) ?
    C54 N6 C47 C48 . . . . 176.2(5) ?
    C45 C46 C47 N6 . . . . 29.5(8) ?
    N5 C46 C47 N6 . . . . -134.9(6) ?
    C45 C46 C47 C48 . . . . 154.8(6) ?
    N5 C46 C47 C48 . . . . -9.6(8) ?
    N6 C47 C48 C49 . . . . -72.8(6) ?
    C46 C47 C48 C49 . . . . 164.3(5) ?
    N6 C47 C48 C52 . . . . 53.1(6) ?
    C46 C47 C48 C52 . . . . -69.8(6) ?
    N6 C47 C48 C60 . . . . 159.8(5) ?
    C46 C47 C48 C60 . . . . 36.9(7) ?
    C52 C48 C49 C50 . . . . 164.9(6) ?
    C47 C48 C49 C50 . . . . -70.7(7) ?
    C60 C48 C49 C50 . . . . 53.8(8) ?
    C59 O3 C52 C51 . . . . 135.5(5) ?
    C59 O3 C52 C48 . . . . 12.0(6) ?
    C61 C51 C52 O3 . . . . -77.2(6) ?
    Cl3 C51 C52 O3 . . . . 160.0(3) ?
    C61 C51 C52 C48 . . . . 40.0(7) ?
    Cl3 C51 C52 C48 . . . . -82.8(5) ?
    C49 C48 C52 O3 . . . . -157.1(5) ?
    C47 C48 C52 O3 . . . . 77.2(6) ?
    C60 C48 C52 O3 . . . . -36.4(5) ?
    C49 C48 C52 C51 . . . . 84.0(6) ?
    C47 C48 C52 C51 . . . . -41.6(7) ?
    C60 C48 C52 C51 . . . . -155.3(5) ?
    C61 N6 C54 C55 . . . . -58.7(7) ?
    C47 N6 C54 C55 . . . . 62.8(7) ?
    C46 C45 C55 C54 . . . . -0.3(9) ?
    C44 C45 C55 C54 . . . . 163.3(6) ?
    N6 C54 C55 C45 . . . . -31.3(8) ?
    C43 C42 C56 C57 . . . . 1.7(10) ?
    C42 C56 C57 C58 . . . . -0.8(9) ?
    C46 N5 C58 C57 . . . . -179.0(6) ?
    C59 N5 C58 C57 . . . . -35.2(10) ?
    C46 N5 C58 C44 . . . . 2.7(7) ?
    C59 N5 C58 C44 . . . . 146.6(6) ?
    C56 C57 C58 N5 . . . . -178.2(6) ?
    C56 C57 C58 C44 . . . . -0.2(9) ?
    C43 C44 C58 N5 . . . . 178.6(6) ?
    C45 C44 C58 N5 . . . . -3.0(7) ?
    C43 C44 C58 C57 . . . . 0.2(9) ?
    C45 C44 C58 C57 . . . . 178.5(6) ?
    C52 O3 C59 N5 . . . . -97.8(5) ?
    C52 O3 C59 C60 . . . . 18.6(6) ?
    C46 N5 C59 O3 . . . . 62.6(7) ?
    C58 N5 C59 O3 . . . . -78.9(7) ?
    C46 N5 C59 C60 . . . . -50.8(7) ?
    C58 N5 C59 C60 . . . . 167.7(6) ?
    O3 C59 C60 C48 . . . . -41.2(6) ?
    N5 C59 C60 C48 . . . . 76.0(6) ?
    C49 C48 C60 C59 . . . . 166.0(5) ?
    C52 C48 C60 C59 . . . . 46.6(6) ?
    C47 C48 C60 C59 . . . . -67.8(6) ?
    C47 N6 C61 C51 . . . . 58.7(7) ?
    C54 N6 C61 C51 . . . . 178.8(5) ?
    C52 C51 C61 N6 . . . . -47.4(7) ?
    Cl3 C51 C61 N6 . . . . 74.3(6) ?
    C62 C63 C64 C71 . . . . 56.0(6) ?
    C62 C63 C64 C80 . . . . -58.5(7) ?
    C62 C63 C64 C65 . . . . -179.8(5) ?
    C79 N7 C65 C66 . . . . 62.9(6) ?
    C73 N7 C65 C66 . . . . -58.8(6) ?
    C79 N7 C65 C64 . . . . -61.8(6) ?
    C73 N7 C65 C64 . . . . 176.5(4) ?
    C71 C64 C65 N7 . . . . 53.3(6) ?
    C80 C64 C65 N7 . . . . 160.6(4) ?
    C63 C64 C65 N7 . . . . -73.8(5) ?
    C71 C64 C65 C66 . . . . -68.4(5) ?
    C80 C64 C65 C66 . . . . 38.9(6) ?
    C63 C64 C65 C66 . . . . 164.6(4) ?
    C67 N8 C66 C75 . . . . -2.7(6) ?
    C72 N8 C66 C75 . . . . -150.5(5) ?
    C67 N8 C66 C65 . . . . 162.2(5) ?
    C72 N8 C66 C65 . . . . 14.4(7) ?
    N7 C65 C66 C75 . . . . 28.8(8) ?
    C64 C65 C66 C75 . . . . 153.0(5) ?
    N7 C65 C66 N8 . . . . -134.1(5) ?
    C64 C65 C66 N8 . . . . -9.9(7) ?
    C66 N8 C67 C68 . . . . -179.4(6) ?
    C72 N8 C67 C68 . . . . -36.4(9) ?
    C66 N8 C67 C76 . . . . 2.3(6) ?
    C72 N8 C67 C76 . . . . 145.2(5) ?
    N8 C67 C68 C69 . . . . 179.6(5) ?
    C76 C67 C68 C69 . . . . -2.2(8) ?
    C67 C68 C69 C77 . . . . 1.1(9) ?
    C72 O4 C71 C70 . . . . 134.6(4) ?
    C72 O4 C71 C64 . . . . 9.4(5) ?
    C79 C70 C71 O4 . . . . -80.2(6) ?
    Cl4 C70 C71 O4 . . . . 156.5(4) ?
    C79 C70 C71 C64 . . . . 39.3(7) ?
    Cl4 C70 C71 C64 . . . . -84.0(5) ?
    C80 C64 C71 O4 . . . . -34.1(5) ?
    C63 C64 C71 O4 . . . . -157.7(4) ?
    C65 C64 C71 O4 . . . . 79.0(5) ?
    C80 C64 C71 C70 . . . . -155.3(5) ?
    C63 C64 C71 C70 . . . . 81.1(6) ?
    C65 C64 C71 C70 . . . . -42.2(6) ?
    C71 O4 C72 N8 . . . . -96.1(5) ?
    C71 O4 C72 C80 . . . . 20.1(5) ?
    C66 N8 C72 O4 . . . . 64.7(6) ?
    C67 N8 C72 O4 . . . . -75.5(6) ?
    C66 N8 C72 C80 . . . . -48.8(6) ?
    C67 N8 C72 C80 . . . . 171.1(5) ?
    C79 N7 C73 C74 . . . . -60.2(6) ?
    C65 N7 C73 C74 . . . . 61.6(6) ?
    N7 C73 C74 C75 . . . . -26.4(7) ?
    N8 C66 C75 C76 . . . . 1.9(6) ?
    C65 C66 C75 C76 . . . . -162.6(5) ?
    N8 C66 C75 C74 . . . . 170.3(5) ?
    C65 C66 C75 C74 . . . . 5.7(9) ?
    C73 C74 C75 C66 . . . . -7.5(8) ?
    C73 C74 C75 C76 . . . . 157.8(6) ?
    C68 C67 C76 C78 . . . . 2.1(8) ?
    N8 C67 C76 C78 . . . . -179.4(5) ?
    C68 C67 C76 C75 . . . . -179.7(5) ?
    N8 C67 C76 C75 . . . . -1.2(6) ?
    C66 C75 C76 C78 . . . . 177.4(6) ?
    C74 C75 C76 C78 . . . . 10.5(11) ?
    C66 C75 C76 C67 . . . . -0.5(6) ?
    C74 C75 C76 C67 . . . . -167.4(6) ?
    C68 C69 C77 C78 . . . . 0.1(9) ?
    C69 C77 C78 C76 . . . . -0.2(8) ?
    C67 C76 C78 C77 . . . . -0.8(8) ?
    C75 C76 C78 C77 . . . . -178.5(6) ?
    C73 N7 C79 C70 . . . . 177.1(4) ?
    C65 N7 C79 C70 . . . . 57.0(6) ?
    C71 C70 C79 N7 . . . . -45.9(6) ?
    Cl4 C70 C79 N7 . . . . 75.9(5) ?
    O4 C72 C80 C64 . . . . -41.0(5) ?
    N8 C72 C80 C64 . . . . 76.1(5) ?
    C71 C64 C80 C72 . . . . 44.8(5) ?
    C63 C64 C80 C72 . . . . 168.4(5) ?
    C65 C64 C80 C72 . . . . -70.0(5) ?

loop_
    _geom_hbond_atom_site_label_D
    _geom_hbond_atom_site_label_H
    _geom_hbond_atom_site_label_A
    _geom_hbond_site_symmetry_A
    _geom_hbond_distance_DH
    _geom_hbond_distance_HA
    _geom_hbond_distance_DA
    _geom_hbond_angle_DHA
    _geom_hbond_publ_flag
    O5 H5A O1 . 0.84 2.14 2.967(6) 168.3 ?
    C14 H27 N8 1_655 0.99 2.64 3.598(7) 162.4 ?
    C15 H13 N3 . 1.00 2.59 3.495(7) 151.1 ?
    C19 H18 Cl3 2_756 0.99 2.94 3.807(6) 146.7 ?
    C22 H20 O3 . 0.99 2.42 3.355(8) 158.3 ?
    C24 H40 O5 . 0.95 2.62 3.382(8) 137.2 ?
    C37 H43 O5 . 1.00 2.47 3.334(8) 144.4 ?
    C38 H41 N6 2_656 0.99 2.66 3.633(8) 169.5 ?
    C51 H74 Cl1 . 1.00 2.96 3.685(6) 129.7 ?
    C57 H59 Cl3 2_756 0.95 2.88 3.824(6) 172.2 ?
    C70 H77 N4 2_545 1.00 2.58 3.493(7) 151.8 ?

_shelx_res_file                         
;

TITL hbm18a_0m_a.res in P2(1)
    hbm18a_0m.res
    created by SHELXL-2017/1 at 13:30:17 on 23-Jul-2020
CELL 1.54178 11.9505 12.3727 22.7041 90.000 95.575 90.000
ZERR 2.00 0.0003 0.0003 0.0006 0.000 0.001 0.000
LATT -1
SYMM -x, y+1/2, -z
SFAC C H N O CL
UNIT 156 180 16 10 8
LIST 4 ! automatically inserted. Change 6 to 4 for CHECKCIF!!
TEMP -172.760
SIZE 0.010 0.330 0.400
ACTA
L.S. 4
FMAP 2
PLAN -5 0 0.00
HTAB
BOND $H
CONF
HTAB O5 O1
EQIV $1 x+1, y, z
HTAB C14 N8_$1
HTAB C15 N3
EQIV $2 -x+2, y+1/2, -z+1
HTAB C19 Cl3_$2
HTAB C22 O3
HTAB C24 O5
HTAB C37 O5
EQIV $3 -x+1, y+1/2, -z+1
HTAB C38 N6_$3
HTAB C51 Cl1
HTAB C57 Cl3_$2
EQIV $4 -x, y-1/2, -z
HTAB C70 N4_$4
WGHT    0.127300
EXTI    0.001544
FVAR       0.40337
CL1   5    0.654655    0.279114    0.444531    11.00000    0.05765    0.03488 =
         0.03924    0.00345    0.01527   -0.01762
N1    3    0.646434    0.521014    0.239810    11.00000    0.02338    0.01874 =
         0.03730    0.00086    0.01521   -0.00288
CL2   5   -0.018399    0.894191    0.116033    11.00000    0.02705    0.02200 =
         0.04678    0.00360    0.01676    0.00454
N2    3    0.815734    0.359890    0.344887    11.00000    0.03196    0.02163 =
         0.04227    0.00665    0.00966   -0.00380
CL3   5    0.921213    0.259098    0.618695    11.00000    0.03285    0.02232 =
         0.04628    0.00233    0.01699    0.00295
N3    3    0.274097    0.589299    0.223066    11.00000    0.02632    0.01785 =
         0.03609    0.00288    0.01479    0.00336
CL4   5   -0.114720    0.620304   -0.046271    11.00000    0.03667    0.02298 =
         0.04305    0.00305    0.01967   -0.00362
O1    4    0.533881    0.480913    0.317089    11.00000    0.03485    0.02402 =
         0.03852   -0.00375    0.02309   -0.00001
O2    4    0.107132    0.683002    0.236293    11.00000    0.02350    0.02151 =
         0.03636    0.00501    0.01639   -0.00021
O3    4    0.938605    0.504538    0.506743    11.00000    0.03250    0.02298 =
         0.04002    0.00164    0.01547    0.00069
O4    4   -0.360501    0.431698   -0.000384    11.00000    0.02782    0.02012 =
         0.03199   -0.00112    0.01403   -0.00213
N4    3    0.207601    0.750928    0.092672    11.00000    0.02363    0.02060 =
         0.03699    0.00068    0.01744    0.00115
N5    3    0.836828    0.666256    0.520482    11.00000    0.03434    0.02388 =
         0.04092   -0.00006    0.01546   -0.00046
O5    4    0.341302    0.543738    0.382951    11.00000    0.03971    0.05264 =
         0.04675    0.00367    0.01797    0.00762
AFIX 147
H5A   2    0.399221    0.535232    0.365256    11.00000   -1.50000
AFIX   0
N7    3   -0.093656    0.504547    0.086187    11.00000    0.02081    0.02252 =
         0.03995   -0.00370    0.01471   -0.00011
C1    1    0.246421    0.495909    0.465627    11.00000    0.09017    0.07350 =
         0.07380    0.01288    0.05778    0.01032
AFIX 137
H4    2    0.253283    0.571799    0.477802    11.00000   -1.50000
H3    2    0.249994    0.449689    0.500812    11.00000   -1.50000
H1    2    0.174355    0.484891    0.441897    11.00000   -1.50000
AFIX   0
C2    1    0.341060    0.467266    0.429338    11.00000    0.05726    0.05175 =
         0.05352    0.00427    0.02505    0.00281
AFIX  23
H2    2    0.413701    0.469253    0.454314    11.00000   -1.20000
H5    2    0.330026    0.393534    0.412855    11.00000   -1.20000
AFIX   0
C3    1    0.764760    0.834848    0.230649    11.00000    0.03003    0.01971 =
         0.03991   -0.00060    0.01764   -0.00259
AFIX  43
H6    2    0.795664    0.905342    0.228638    11.00000   -1.20000
AFIX   0
N6    3    0.762382    0.472486    0.628263    11.00000    0.03372    0.02412 =
         0.03885   -0.00123    0.01626    0.00488
C4    1    0.833511    0.749931    0.250845    11.00000    0.02717    0.02182 =
         0.03584   -0.00107    0.01692   -0.00382
AFIX  43
H16   2    0.910894    0.761757    0.262921    11.00000   -1.20000
AFIX   0
C5    1    0.787054    0.646287    0.253175    11.00000    0.02274    0.01993 =
         0.03555    0.00015    0.01236    0.00333
C6    1    0.830895    0.541718    0.271775    11.00000    0.02328    0.01722 =
         0.03620    0.00061    0.01481   -0.00238
C7    1    0.744239    0.470334    0.262853    11.00000    0.02824    0.02013 =
         0.03472   -0.00258    0.01362    0.00106
C8    1    0.744034    0.358300    0.287953    11.00000    0.02896    0.01756 =
         0.03579    0.00035    0.01290   -0.00388
AFIX  13
H23   2    0.779754    0.308963    0.260336    11.00000   -1.20000
AFIX   0
N8    3   -0.352952    0.360543    0.096871    11.00000    0.02250    0.01516 =
         0.03914    0.00345    0.01550    0.00125
C9    1    0.623735    0.315582    0.294687    11.00000    0.02939    0.01739 =
         0.03867    0.00039    0.01317   -0.00440
C10   1    0.571453    0.378204    0.343277    11.00000    0.03862    0.02109 =
         0.03851   -0.00077    0.02141   -0.00501
AFIX  13
H28   2    0.504511    0.337442    0.354575    11.00000   -1.20000
AFIX   0
C11   1    0.650429    0.400544    0.399178    11.00000    0.04730    0.02901 =
         0.03782   -0.00180    0.01673   -0.00907
AFIX  13
H7    2    0.617657    0.460446    0.421577    11.00000   -1.20000
AFIX   0
C12   1    0.620648    0.193709    0.304215    11.00000    0.04223    0.01527 =
         0.04218   -0.00164    0.01829   -0.00571
AFIX  23
H8    2    0.679354    0.174657    0.336333    11.00000   -1.20000
H12   2    0.547015    0.174640    0.317927    11.00000   -1.20000
AFIX   0
C13   1    0.638177    0.124791    0.250440    11.00000    0.03717    0.02331 =
         0.04355   -0.00358    0.01584   -0.00336
AFIX 137
H10   2    0.575325    0.135767    0.219964    11.00000   -1.50000
H11   2    0.641902    0.048427    0.261923    11.00000   -1.50000
H9    2    0.708604    0.145753    0.234768    11.00000   -1.50000
AFIX   0
C14   1    0.545111    0.354197    0.240810    11.00000    0.02581    0.02397 =
         0.03758   -0.00372    0.01470   -0.00407
AFIX  23
H27   2    0.577216    0.338796    0.203107    11.00000   -1.20000
H26   2    0.469697    0.320800    0.240003    11.00000   -1.20000
AFIX   0
C15   1    0.541058    0.475107    0.253024    11.00000    0.02259    0.02592 =
         0.03423   -0.00058    0.01689   -0.00474
AFIX  13
H13   2    0.475449    0.510725    0.230128    11.00000   -1.20000
AFIX   0
C16   1    0.671082    0.631323    0.235197    11.00000    0.02529    0.01793 =
         0.03430   -0.00226    0.01650   -0.00150
C17   1    0.650178    0.818519    0.213098    11.00000    0.03219    0.02040 =
         0.03932    0.00192    0.01703    0.00409
AFIX  43
H15   2    0.604807    0.878475    0.199901    11.00000   -1.20000
AFIX   0
C18   1    0.601480    0.716549    0.214578    11.00000    0.02565    0.02500 =
         0.03735   -0.00058    0.01616    0.00121
AFIX  43
H14   2    0.524151    0.705413    0.202086    11.00000   -1.20000
AFIX   0
C19   1    0.937962    0.511232    0.307571    11.00000    0.02653    0.01913 =
         0.04935    0.00185    0.01195   -0.00083
AFIX  23
H18   2    0.954217    0.564098    0.340006    11.00000   -1.20000
H17   2    1.000742    0.513450    0.282177    11.00000   -1.20000
AFIX   0
C20   1    0.929420    0.396468    0.333993    11.00000    0.02931    0.02191 =
         0.05221    0.00350    0.00519   -0.00064
AFIX  23
H19   2    0.960549    0.344352    0.306796    11.00000   -1.20000
H25   2    0.977742    0.393813    0.371938    11.00000   -1.20000
AFIX   0
C22   1    0.768242    0.432837    0.386901    11.00000    0.04470    0.02469 =
         0.03523    0.00479    0.01145   -0.00681
AFIX  23
H21   2    0.766556    0.507239    0.370796    11.00000   -1.20000
H20   2    0.817539    0.432974    0.424555    11.00000   -1.20000
AFIX   0
C23   1    0.227521    0.296364    0.245415    11.00000    0.02867    0.02134 =
         0.05334    0.00353    0.01363   -0.00284
AFIX  43
H29   2    0.211512    0.244024    0.274041    11.00000   -1.20000
AFIX   0
C24   1    0.237947    0.402752    0.262119    11.00000    0.02939    0.02528 =
         0.04223    0.00164    0.01134    0.00032
AFIX  43
H40   2    0.230043    0.424383    0.301649    11.00000   -1.20000
AFIX   0
C25   1    0.260448    0.477786    0.219295    11.00000    0.02145    0.01678 =
         0.03967    0.00132    0.01361    0.00133
C26   1    0.289544    0.627176    0.166553    11.00000    0.01995    0.01940 =
         0.03793    0.00324    0.01610    0.00157
C27   1    0.276798    0.744377    0.149937    11.00000    0.02058    0.01359 =
         0.04077   -0.00034    0.01535   -0.00176
AFIX  13
H36   2    0.353138    0.773232    0.144180    11.00000   -1.20000
AFIX   0
C28   1    0.228612    0.812761    0.198158    11.00000    0.02365    0.01778 =
         0.03861   -0.00056    0.01437   -0.00132
C29   1    0.244920    0.935434    0.190200    11.00000    0.02928    0.01251 =
         0.04751    0.00054    0.01894   -0.00085
AFIX  23
H35   2    0.203673    0.957901    0.152251    11.00000   -1.20000
H34   2    0.211043    0.973824    0.222361    11.00000   -1.20000
AFIX   0
C30   1    0.367462    0.970649    0.190524    11.00000    0.03271    0.01671 =
         0.06516   -0.00589    0.01971   -0.00375
AFIX 137
H32   2    0.411922    0.938273    0.224568    11.00000   -1.50000
H30   2    0.372143    1.049590    0.193308    11.00000   -1.50000
H33   2    0.396957    0.946680    0.153904    11.00000   -1.50000
AFIX   0
C31   1    0.033605    0.763689    0.143353    11.00000    0.02119    0.02247 =
         0.04234    0.00058    0.01421   -0.00084
AFIX  13
H51   2   -0.032604    0.718395    0.151267    11.00000   -1.20000
AFIX   0
C32   1    0.105328    0.782417    0.202772    11.00000    0.02446    0.01842 =
         0.04034    0.00339    0.01580    0.00106
AFIX  13
H31   2    0.069313    0.840170    0.225291    11.00000   -1.20000
AFIX   0
C33   1    0.290843    0.543737    0.127554    11.00000    0.02246    0.02215 =
         0.03968    0.00252    0.01506    0.00270
C34   1    0.274920    0.446126    0.159721    11.00000    0.02293    0.01927 =
         0.03891   -0.00313    0.01369    0.00154
C35   1    0.264185    0.336128    0.144526    11.00000    0.02663    0.01965 =
         0.05171   -0.00274    0.01528    0.00081
AFIX  43
H38   2    0.273574    0.312850    0.105437    11.00000   -1.20000
AFIX   0
C36   1    0.239780    0.262243    0.187222    11.00000    0.02952    0.01925 =
         0.05358   -0.00325    0.01607    0.00043
AFIX  43
H39   2    0.231234    0.187957    0.177197    11.00000   -1.20000
AFIX   0
C37   1    0.220269    0.662737    0.261285    11.00000    0.02444    0.01731 =
         0.03686    0.00214    0.01730    0.00130
AFIX  13
H43   2    0.222494    0.634470    0.302645    11.00000   -1.20000
AFIX   0
C38   1    0.278784    0.771667    0.259099    11.00000    0.02922    0.02141 =
         0.03648   -0.00305    0.01792    0.00029
AFIX  23
H42   2    0.361460    0.763595    0.260852    11.00000   -1.20000
H41   2    0.259611    0.819883    0.291435    11.00000   -1.20000
AFIX   0
C39   1    0.278646    0.564752    0.061749    11.00000    0.02895    0.02013 =
         0.03663   -0.00054    0.01809    0.00111
AFIX  23
H49   2    0.212564    0.524942    0.043129    11.00000   -1.20000
H50   2    0.346182    0.537886    0.044339    11.00000   -1.20000
AFIX   0
C40   1    0.263707    0.688947    0.048467    11.00000    0.02402    0.02365 =
         0.04173   -0.00177    0.01609    0.00098
AFIX  23
H46   2    0.338886    0.720857    0.045391    11.00000   -1.20000
H45   2    0.219781    0.697495    0.009477    11.00000   -1.20000
AFIX   0
C41   1    0.094919    0.706741    0.097270    11.00000    0.02043    0.02112 =
         0.04157    0.00177    0.01396    0.00169
AFIX  23
H47   2    0.101450    0.628998    0.107336    11.00000   -1.20000
H48   2    0.050263    0.713020    0.058348    11.00000   -1.20000
AFIX   0
C42   1    0.570030    0.737308    0.396027    11.00000    0.04002    0.03979 =
         0.03451    0.00278    0.01768    0.00946
AFIX  43
H52   2    0.506542    0.751619    0.368618    11.00000   -1.20000
AFIX   0
C43   1    0.554781    0.698238    0.452227    11.00000    0.03791    0.03644 =
         0.03852    0.00601    0.01710    0.00961
AFIX  43
H64   2    0.481355    0.687446    0.463856    11.00000   -1.20000
AFIX   0
C44   1    0.649649    0.675229    0.491170    11.00000    0.03778    0.02795 =
         0.03588    0.00118    0.01943    0.00591
C45   1    0.664637    0.630683    0.550449    11.00000    0.03640    0.03080 =
         0.03686    0.00039    0.01730    0.00666
C46   1    0.777974    0.627693    0.565886    11.00000    0.03810    0.02322 =
         0.03343    0.00074    0.01496    0.00513
C47   1    0.833212    0.566828    0.617781    11.00000    0.03954    0.02167 =
         0.03755   -0.00244    0.01317    0.00510
AFIX  13
H68   2    0.833943    0.614969    0.653196    11.00000   -1.20000
AFIX   0
C48   1    0.956093    0.535121    0.610614    11.00000    0.03791    0.01906 =
         0.03942   -0.00276    0.01154   -0.00084
C49   1    1.020030    0.501598    0.669468    11.00000    0.03835    0.02564 =
         0.04315    0.00255    0.00770    0.00653
AFIX  23
H70   2    0.975168    0.446784    0.688545    11.00000   -1.20000
H69   2    1.091799    0.467306    0.661367    11.00000   -1.20000
AFIX   0
C50   1    1.045476    0.595304    0.712576    11.00000    0.05345    0.03363 =
         0.04773   -0.00426   -0.00122    0.00562
AFIX 137
H72   2    1.087646    0.651248    0.693622    11.00000   -1.50000
H71   2    1.090310    0.568928    0.748108    11.00000   -1.50000
H53   2    0.974784    0.625811    0.723634    11.00000   -1.50000
AFIX   0
C51   1    0.869553    0.358469    0.564143    11.00000    0.03191    0.01991 =
         0.04084   -0.00169    0.01420    0.00151
AFIX  13
H74   2    0.860885    0.322417    0.524542    11.00000   -1.20000
AFIX   0
C52   1    0.958971    0.447385    0.562628    11.00000    0.03112    0.02075 =
         0.03526    0.00216    0.01390    0.00385
AFIX  13
H73   2    1.035351    0.413667    0.565395    11.00000   -1.20000
AFIX   0
C54   1    0.648374    0.511360    0.638615    11.00000    0.03650    0.03739 =
         0.03800    0.00054    0.02065    0.00979
AFIX  23
H55   2    0.655375    0.560336    0.673260    11.00000   -1.20000
H54   2    0.602873    0.448465    0.648873    11.00000   -1.20000
AFIX   0
C55   1    0.582947    0.572420    0.585235    11.00000    0.03684    0.04341 =
         0.04750    0.00927    0.02626    0.01698
AFIX  23
H56   2    0.539053    0.520005    0.559396    11.00000   -1.20000
H57   2    0.529888    0.624836    0.600208    11.00000   -1.20000
AFIX   0
C56   1    0.679055    0.755694    0.379638    11.00000    0.04343    0.02295 =
         0.03733    0.00053    0.01831    0.00650
AFIX  43
H58   2    0.687543    0.784194    0.341474    11.00000   -1.20000
AFIX   0
C57   1    0.773820    0.733628    0.417244    11.00000    0.03662    0.02334 =
         0.03967   -0.00431    0.01841   -0.00224
AFIX  43
H59   2    0.846994    0.745564    0.405525    11.00000   -1.20000
AFIX   0
C58   1    0.758130    0.692914    0.473425    11.00000    0.03277    0.02062 =
         0.04161    0.00238    0.01514    0.00343
C59   1    0.947932    0.619841    0.517742    11.00000    0.03304    0.02260 =
         0.04550    0.00103    0.01498   -0.00360
AFIX  13
H62   2    0.989061    0.656644    0.487081    11.00000   -1.20000
AFIX   0
C60   1    1.012322    0.627615    0.578267    11.00000    0.03506    0.02647 =
         0.04971    0.00426    0.00989   -0.00196
AFIX  23
H61   2    1.001338    0.698586    0.597003    11.00000   -1.20000
H60   2    1.093677    0.614501    0.576606    11.00000   -1.20000
AFIX   0
C61   1    0.755320    0.398829    0.577481    11.00000    0.02873    0.02639 =
         0.04061   -0.00459    0.01546    0.00180
AFIX  23
H61A  2    0.719022    0.436733    0.542262    11.00000   -1.20000
H61B  2    0.707547    0.336290    0.585691    11.00000   -1.20000
AFIX   0
C62   1   -0.335448    0.771441    0.028983    11.00000    0.03548    0.02312 =
         0.04339   -0.00503    0.00873    0.00057
AFIX 137
H75   2   -0.329119    0.752970   -0.012536    11.00000   -1.50000
H91   2   -0.310731    0.846174    0.036318    11.00000   -1.50000
H90   2   -0.413896    0.763999    0.037533    11.00000   -1.50000
AFIX   0
C63   1   -0.261943    0.695735    0.068734    11.00000    0.03170    0.01410 =
         0.04096   -0.00492    0.01548    0.00135
AFIX  23
H89   2   -0.266771    0.717722    0.110337    11.00000   -1.20000
H88   2   -0.182954    0.705713    0.060144    11.00000   -1.20000
AFIX   0
C64   1   -0.290593    0.574403    0.063115    11.00000    0.02422    0.01789 =
         0.03096   -0.00464    0.01533    0.00151
C65   1   -0.207782    0.510977    0.106701    11.00000    0.02155    0.01926 =
         0.04010    0.00087    0.01251    0.00332
AFIX  13
H87   2   -0.201501    0.549775    0.145520    11.00000   -1.20000
AFIX   0
C66   1   -0.245946    0.397492    0.117008    11.00000    0.02208    0.01977 =
         0.03620    0.00025    0.01672    0.00194
C67   1   -0.348002    0.247233    0.097670    11.00000    0.02778    0.01652 =
         0.03268    0.00130    0.01736   -0.00310
C68   1   -0.431567    0.171124    0.081345    11.00000    0.02694    0.02302 =
         0.04088    0.00279    0.01571    0.00053
AFIX  43
H82   2   -0.505609    0.192838    0.067253    11.00000   -1.20000
AFIX   0
C69   1   -0.402786    0.062997    0.086406    11.00000    0.03666    0.02478 =
         0.03716   -0.00217    0.01446   -0.00586
AFIX  43
H76   2   -0.457699    0.009561    0.074923    11.00000   -1.20000
AFIX   0
C70   1   -0.175924    0.497968   -0.018431    11.00000    0.03522    0.01680 =
         0.03643   -0.00145    0.01741   -0.00465
AFIX  13
H77   2   -0.187570    0.445305   -0.051876    11.00000   -1.20000
AFIX   0
C71   1   -0.291165    0.527543    0.000695    11.00000    0.02758    0.01711 =
         0.03215    0.00054    0.01252    0.00027
AFIX  13
H96   2   -0.327575    0.580957   -0.028164    11.00000   -1.20000
AFIX   0
C72   1   -0.416093    0.428236    0.053461    11.00000    0.02046    0.02205 =
         0.03616   -0.00101    0.01302    0.00025
AFIX  13
H95   2   -0.495550    0.402780    0.045539    11.00000   -1.20000
AFIX   0
C73   1   -0.019418    0.448771    0.132366    11.00000    0.01963    0.02273 =
         0.04346    0.00046    0.00937    0.00018
AFIX  23
H83   2   -0.017696    0.491748    0.169224    11.00000   -1.20000
H84   2    0.057755    0.448672    0.119976    11.00000   -1.20000
AFIX   0
C74   1   -0.050810    0.330771    0.146945    11.00000    0.02370    0.02605 =
         0.03986    0.00223    0.00890    0.00345
AFIX  23
H79   2   -0.009076    0.279988    0.123438    11.00000   -1.20000
H78   2   -0.029521    0.315967    0.189409    11.00000   -1.20000
AFIX   0
C75   1   -0.175713    0.314053    0.132767    11.00000    0.02549    0.01917 =
         0.03611   -0.00047    0.01234    0.00148
C76   1   -0.238824    0.216317    0.120560    11.00000    0.02717    0.02001 =
         0.03388    0.00338    0.01607    0.00175
C77   1   -0.293647    0.030677    0.108255    11.00000    0.03966    0.01434 =
         0.03864    0.00069    0.01674    0.00155
AFIX  43
H81   2   -0.276159   -0.044145    0.111224    11.00000   -1.20000
AFIX   0
C78   1   -0.211358    0.106144    0.125492    11.00000    0.03000    0.02378 =
         0.03536    0.00354    0.01473    0.00450
AFIX  43
H80   2   -0.137911    0.083859    0.140334    11.00000   -1.20000
AFIX   0
C79   1   -0.096402    0.447246    0.029644    11.00000    0.02527    0.02003 =
         0.04325   -0.00056    0.01715    0.00215
AFIX  23
H86   2   -0.119485    0.371439    0.035428    11.00000   -1.20000
H85   2   -0.019701    0.446208    0.016639    11.00000   -1.20000
AFIX   0
C80   1   -0.411091    0.543907    0.075633    11.00000    0.02032    0.01938 =
         0.04199   -0.00047    0.01289    0.00096
AFIX  23
H93   2   -0.420967    0.548107    0.118364    11.00000   -1.20000
H92   2   -0.467925    0.590048    0.053165    11.00000   -1.20000
REM #####
REM #####
AFIX   0
HKLF 4 1 1 0 0 0 1 0 0 0 1


REM  hbm18a_0m_a.res in P2(1)
REM R1 =  0.0675 for   10945 Fo > 4sig(Fo)  and  0.0798 for all   13008 data
REM    863 parameters refined using      1 restraints

END

WGHT      0.1273      0.0000

REM Instructions for potential hydrogen bonds
HTAB O5 O1
HTAB C14 N8_$1
HTAB C15 N3
HTAB C19 Cl3_$2
HTAB C22 O3
HTAB C24 O5
HTAB C37 O5
HTAB C38 N6_$3
HTAB C51 Cl1
HTAB C57 Cl3_$2
HTAB C70 N4_$4

REM Highest difference peak  0.578,  deepest hole -1.134,  1-sigma level  0.098
Q1    1   0.7484  0.6385  0.2426  11.00000  0.05    0.42
Q2    1   0.8452  0.2559  0.5940  11.00000  0.05    0.41
Q3    1   0.0571  0.8974  0.1407  11.00000  0.05    0.39
Q4    1  -0.0999  0.8906  0.0965  11.00000  0.05    0.39
Q5    1   0.9976  0.2580  0.6420  11.00000  0.05    0.37
;
_shelx_res_checksum                     30171

_shelx_hkl_file                         
;
  -1   0   0  247.08   23.60
  -1   0   0  257.57   23.80
  -1   0   0  272.17   26.00
   1   0   0  214.88   23.30
   1   0   0  270.37   24.00
   1   0   0  264.07   25.70
  -1   0   0  262.67   32.70
   2   0   0 5707.83  475.45
  -2   0   0 5108.19  472.65
  -2   0   0 6160.48  476.75
   2   0   0 5491.15  471.45
   3   0   0 3267.07  284.57
   3   0   0 3070.99  288.97
  -3   0   0 3482.35  291.77
   3   0   0 3441.36  319.57
  -3   0   0 3380.36  283.47
  -4   0   0  627.74   67.29
   4   0   0  526.85   51.29
   4   0   0  519.65   91.59
   4   0   0  545.85   64.09
   4   0   0  576.94   58.59
  -4   0   0  584.54   56.49
  -5   0   0  111.29   17.90
   5   0   0   97.39   19.60
   5   0   0   99.69   14.20
   5   0   0  127.39   30.30
   5   0   0   73.99   53.29
  -5   0   0  113.89   29.90
   6   0   0  611.44   58.69
   6   0   0  638.24  134.69
   6   0   0  591.64   56.79
  -6   0   0  613.74   58.69
   6   0   0  612.54   69.49
  -6   0   0  712.03   66.29
   7   0   0  469.45   48.70
   7   0   0  470.35   50.69
  -7   0   0  612.74   59.89
  -7   0   0  587.34   61.29
   7   0   0  684.23  154.58
   8   0   0  151.78   20.10
   8   0   0  143.79   21.00
   8   0   0  160.98   16.70
  -8   0   0  121.29   17.70
  -8   0   0  176.58   35.50
   8   0   0  360.26  119.79
   8   0   0  139.29   18.40
  -8   0   0  216.98   31.00
  -9   0   0  154.78   40.20
  -9   0   0  144.89   19.40
  -9   0   0  167.38   26.10
   9   0   0  176.68   24.10
   9   0   0  169.18   20.30
   9   0   0  161.38   17.60
   9   0   0  187.18   21.90
   9   0   0  165.18   37.70
  10   0   0  234.88   37.90
  10   0   0  247.08   27.10
 -10   0   0  237.48   25.20
  10   0   0  228.58   25.80
  10   0   0  229.08   28.90
 -10   0   0  176.68   30.70
 -10   0   0  138.99   52.29
  10   0   0  252.87   23.50
  11   0   0  106.69   16.70
  11   0   0  136.19   14.10
  11   0   0  134.39   16.70
 -11   0   0  106.39   15.10
  11   0   0  157.38   26.40
  12   0   0   47.70    6.60
 -12   0   0   50.59    8.10
  12   0   0   30.50   13.10
  12   0   0   32.20    7.90
  12   0   0   57.79   11.10
 -13   0   0   35.20   30.30
  13   0   0   64.09    9.70
  13   0   0   68.49    7.00
 -13   0   0   71.29   13.20
  13   0   0   68.69   15.10
 -14   0   0    1.20    8.80
  14   0   0   -5.20   12.00
 -14   0   0   -6.10    9.40
  14   0   0    4.10    2.40
   0  -1   0    0.50    1.30
   0  -1   0   -0.50    0.90
   0  -1   0    2.10    1.80
   0   1   0   -1.00    1.00
   0   1   0    1.10    1.40
   0   1   0    1.00    1.70
  -1  -1   0 3809.02  333.17
   1  -1   0 3843.02  338.57
   1  -1   0 4203.98  329.57
  -1   1   0 4188.08  329.87
   1   1   0 3449.46  324.97
   2  -1   0  342.37   34.50
   2  -1   0  320.17   49.50
   2  -1   0  309.47   31.10
  -2   1   0  246.48   29.70
   2   1   0  232.28   25.40
   2   1   0  260.67   30.30
  -2   1   0  293.67   33.40
   3  -1   0 2491.25  219.98
   3  -1   0 2495.15  251.97
   3  -1   0 2582.24  225.08
   3   1   0 2303.77  220.78
  -3   1   0 2701.83  226.38
  -3   1   0 2463.45  219.48
   3   1   0 2519.95  249.38
   3   1   0 2591.44  216.18
   4  -1   0  708.63   78.19
   4  -1   0  874.21  115.69
   4  -1   0  676.93   62.89
   4  -1   0  750.02   72.89
   4   1   0  760.92   68.99
   4   1   0  826.12  110.99
   4   1   0  603.84   72.89
  -4   1   0  629.74   63.19
   4   1   0  660.03   62.59
  -4   1   0  720.23   70.79
  -4   1   0  748.93   79.19
   5  -1   0   55.49   10.40
   5  -1   0   71.29   19.10
  -5  -1   0   73.39   12.40
   5  -1   0   85.09   44.00
   5  -1   0   48.40   23.20
   5   1   0  122.89   58.99
   5   1   0   45.40   19.20
   5   1   0   72.49   17.40
   5   1   0   64.29   10.50
  -5   1   0  103.39   27.30
  -5   1   0   56.39   16.60
  -5   1   0   57.89   11.00
  -6  -1   0  247.28   39.30
   6  -1   0  270.47   84.59
   6  -1   0  212.28   23.10
   6  -1   0  224.08   25.20
  -6   1   0  260.47   34.80
   6   1   0  206.98   24.80
  -6   1   0  214.78   23.40
   6   1   0  156.28   30.10
   6   1   0  293.97   88.39
   6   1   0  238.98   33.50
  -6   1   0  234.68   25.90
   7  -1   0   77.99   62.69
  -7  -1   0  127.79   32.80
  -7   1   0   79.99   14.50
   7   1   0   71.69   13.00
  -7   1   0   70.69   11.50
  -7   1   0  102.69   37.20
   7   1   0   52.09   10.40
   7   1   0   25.50  123.59
  -7   1   0   94.49   24.10
   8  -1   0  258.47   41.00
   8  -1   0  322.47   28.90
  -8  -1   0  287.37   39.50
   8  -1   0  259.57  112.09
   8  -1   0  314.07   33.50
   8  -1   0  273.97   31.70
   8  -1   0  326.67   32.90
  -8  -1   0  276.67   30.30
  -8   1   0  288.77   28.10
  -8   1   0  342.07   45.20
   8   1   0  266.97   30.70
   8   1   0  334.07   29.60
  -8   1   0  323.27   30.90
   8   1   0  298.77   36.00
   8   1   0  264.87   32.80
  -8   1   0  325.57   32.30
   9  -1   0   14.90    6.40
   9  -1   0   13.70    4.10
  -9  -1   0   17.60   10.60
   9  -1   0 -175.38  146.59
   9  -1   0    5.70   10.80
  -9  -1   0  -21.00   19.80
   9  -1   0   12.40    5.70
  -9  -1   0   11.70   10.80
  -9  -1   0   15.30    6.00
   9   1   0    3.50    5.80
   9   1   0    8.10    4.60
  -9   1   0    9.20    3.60
   9   1   0    1.70    3.70
  -9   1   0    8.80    4.20
   9   1   0   17.10   16.00
  -9   1   0   15.40   18.70
   9   1   0    6.40    3.70
  -9   1   0   39.50   35.00
 -10  -1   0  208.18   89.59
 -10  -1   0  154.38   31.90
 -10  -1   0  157.28   19.90
  10  -1   0  209.68   23.50
  10  -1   0  154.08   32.30
  10  -1   0  189.48   21.30
  10  -1   0  222.08   27.30
  10  -1   0  156.68   18.10
  10   1   0  215.88   23.30
  10   1   0  181.58   21.80
  10   1   0  185.68   25.30
 -10   1   0  184.88   21.70
  10   1   0  151.98   18.60
  11  -1   0   91.59   13.60
  11  -1   0   64.09   17.70
  11  -1   0   73.19    9.60
 -11  -1   0   55.59   10.10
  11  -1   0   65.29   12.70
  11   1   0   89.49   14.00
  11   1   0  103.09   26.70
 -11   1   0   95.79   12.80
  11   1   0   97.89   22.50
  11   1   0  101.39   14.10
  11   1   0   85.39   10.70
  12  -1   0   38.90   12.80
  12  -1   0   47.00    6.00
 -12  -1   0   49.10   13.40
  12  -1   0   34.40    8.50
 -12   1   0   43.30    8.10
  12   1   0   36.90   12.20
  12   1   0   52.79    9.60
  12   1   0   43.30    7.20
  12   1   0   55.29   10.40
  12   1   0   78.49   16.10
  13  -1   0   22.20    5.30
 -13  -1   0   27.80   22.00
  13  -1   0   37.30    9.90
 -13  -1   0   13.90    7.70
  13   1   0   25.20    6.40
  13   1   0   39.00    8.60
  13   1   0   28.10    4.30
 -14  -1   0    0.50   10.00
  14  -1   0    1.60    2.10
  14  -1   0    7.10    4.80
 -14   1   0   -0.50    8.60
  14   1   0    5.70    2.20
 -14   1   0    7.60    5.20
   0  -2   0  157.98   16.80
   0  -2   0  137.89   17.00
   0  -2   0  139.19   17.70
   0  -2   0  133.99   15.60
   0   2   0  179.68   17.50
  -1  -2   0   16.20    6.10
   1  -2   0   21.30   11.80
  -1  -2   0   10.60    5.20
   1  -2   0   19.80    6.50
   1  -2   0   17.70    6.10
   1  -2   0   19.10   13.80
   1  -2   0   12.80    5.60
  -1   2   0   12.60    6.50
  -2  -2   0  335.07   35.60
  -2  -2   0  324.27   37.90
   2  -2   0  326.97   38.80
   2  -2   0  305.37   50.29
  -2   2   0  338.07   39.20
   2   2   0  315.77   29.00
  -3  -2   0  231.08   32.40
   3  -2   0  228.08   32.70
   3  -2   0  201.38   55.99
   3   2   0  214.98   29.10
   3   2   0  185.98   21.40
  -3   2   0  276.67   35.60
  -3   2   0  283.37   32.50
   4  -2   0  704.03  103.89
   4  -2   0  641.24   70.19
   4   2   0  600.24   57.29
  -4   2   0  571.84   54.29
   4   2   0  550.34   54.79
  -4   2   0  660.43   71.69
   4   2   0  479.35   61.69
  -5  -2   0  378.46   47.90
   5  -2   0  323.57   30.80
   5  -2   0  362.16   77.89
  -5   2   0  283.37   31.40
   5   2   0  234.58   42.10
  -5   2   0  272.67   47.60
   5   2   0  283.17   30.00
  -5   2   0  316.67   40.90
   5   2   0  298.87   36.00
   5   2   0  346.37   93.29
   6  -2   0   11.60    4.80
  -6  -2   0    7.40    6.70
   6  -2   0   12.50    5.60
  -6  -2   0    1.40   13.50
   6  -2   0  -47.10   37.20
  -6   2   0    5.60    9.60
  -6   2   0   15.70    5.90
  -6   2   0   11.90    5.90
   6   2   0   12.40    5.00
  -6   2   0   -7.90   14.70
   6   2   0 -143.49  100.59
   6   2   0   24.70    9.80
   7  -2   0  180.68   21.20
   7  -2   0  225.68   24.60
  -7  -2   0  197.48   38.30
   7  -2   0  284.07  111.19
  -7   2   0  196.88   25.00
  -7   2   0  208.98   51.39
  -7   2   0  173.88   32.90
   7   2   0  188.18   23.80
   7   2   0  204.78   22.40
  -7   2   0  211.08   22.80
  -8  -2   0   88.69   22.20
   8  -2   0  128.99   29.60
   8  -2   0   99.49   10.90
   8  -2   0  109.19   14.30
   8  -2   0   97.59   18.00
   8  -2   0  119.69   14.30
   8  -2   0  -67.89   86.39
  -8  -2   0   73.79   27.60
   8   2   0   79.89   12.90
  -8   2   0  111.89   17.50
   8   2   0   75.39   11.30
  -8   2   0   86.79   10.90
  -8   2   0   92.79   27.20
   8   2   0   65.29   15.30
   8   2   0   88.19   15.60
  -8   2   0   65.79   13.00
  -8   2   0   72.19   13.20
  -9  -2   0  105.19   14.50
   9  -2   0   88.89   16.60
   9  -2   0  392.76  181.28
   9  -2   0  103.39   23.30
  -9  -2   0   85.89   37.50
  -9  -2   0  114.69   21.00
   9  -2   0  124.59   16.10
   9  -2   0  110.49   15.50
   9  -2   0  100.19   12.00
   9   2   0   99.59   17.60
   9   2   0  121.99   13.60
   9   2   0  132.79   17.50
  -9   2   0   73.49   17.40
   9   2   0  109.29   15.20
  -9   2   0  114.59   12.60
  -9   2   0   83.99   35.20
  -9   2   0  100.29   15.80
  -9   2   0  116.59   16.00
  -9   2   0  153.08   32.60
  10  -2   0  197.08   30.30
  10  -2   0  162.68   17.50
 -10  -2   0  153.78   45.50
  10  -2   0  102.79  243.38
 -10  -2   0  171.58   57.49
  10  -2   0  161.08   21.10
 -10  -2   0  158.38   25.50
  10  -2   0  172.68   20.50
 -10   2   0  178.58   42.30
  10   2   0  185.58   22.30
 -10   2   0  171.68   21.40
 -10   2   0  183.68   17.80
  10   2   0  182.68   19.00
  10   2   0  190.98   24.80
  11  -2   0    2.50    8.00
 -11  -2   0   97.69   40.60
  11  -2   0    9.40    2.90
 -11  -2   0   17.70   12.20
 -11  -2   0   13.10    9.20
  11  -2   0   10.00    5.30
  11   2   0   11.50    6.00
  11   2   0   20.20    4.70
 -11   2   0   16.90    6.10
  11   2   0    9.90    4.80
  11   2   0   10.00    7.80
  12  -2   0   72.99   11.50
 -12  -2   0  155.68   54.19
  12  -2   0   60.09   16.00
 -12  -2   0   99.39   19.20
  12   2   0   83.99   10.00
  12   2   0   70.59   11.90
 -12   2   0   97.79   12.20
  12   2   0   85.09   12.70
  12   2   0   68.19   14.60
 -13  -2   0   18.40   18.80
  13  -2   0    9.10    3.40
  13  -2   0   15.30    8.20
 -13  -2   0   10.20    6.90
  13   2   0   12.10    4.60
  13   2   0   18.90    5.30
  13   2   0   38.80   17.80
 -13   2   0   19.20    4.30
  13   2   0   12.60    3.00
 -14  -2   0    3.60   11.00
  14  -2   0   18.20    6.70
  14  -2   0   13.40    2.90
 -14   2   0    1.10   10.60
  14   2   0    5.70    1.60
  14   2   0    9.90    3.40
 -14   2   0    9.10    5.30
   0  -3   0   -3.60    4.00
   0  -3   0    0.10    3.40
   0  -3   0    1.50    4.20
   0  -3   0    2.10    4.60
   0   3   0   -1.80    3.90
   1  -3   0  130.29   25.00
   1  -3   0  113.69   26.60
  -1  -3   0  137.79   18.90
  -1  -3   0  156.68   22.40
   1  -3   0  137.59   19.30
   1  -3   0  176.98   20.50
   1  -3   0  173.18   21.50
  -1   3   0  169.98   22.80
  -2  -3   0  904.61   93.09
  -2  -3   0  987.90   89.89
   2  -3   0  945.31   91.79
   2  -3   0  830.72  104.09
  -2   3   0  898.21   93.49
   2   3   0 1096.99   84.59
  -3  -3   0  420.26   50.69
   3  -3   0  383.46   45.70
   3  -3   0  394.66   67.09
  -3   3   0  320.37   44.40
  -3   3   0  307.87   33.30
  -4  -3   0  547.15   62.39
   4  -3   0  576.84   91.69
  -4  -3   0  562.44   58.19
   4  -3   0  462.25   62.29
  -4   3   0  436.06   45.30
   4   3   0  373.66   52.29
  -4   3   0  484.05   62.29
  -4   3   0  459.15   56.99
   4   3   0  492.55   47.50
   5  -3   0  501.15   97.49
   5   3   0  371.86   39.80
   5   3   0  247.68   46.10
   5   3   0  320.77   33.40
  -5   3   0  414.26   56.69
  -5   3   0  308.87   33.50
  -5   3   0  360.16   36.20
  -5   3   0  406.16   49.80
  -6  -3   0   61.59   19.90
   6  -3   0   47.20   47.60
  -6  -3   0   56.79   21.00
  -6   3   0   44.90   25.50
   6   3   0   63.69   14.20
   6   3   0   53.29   10.50
  -6   3   0   66.09   12.60
  -6   3   0   58.09   12.10
   6   3   0   70.49   22.00
   7  -3   0   94.29   52.49
   7  -3   0   24.70   11.10
  -7  -3   0   17.70   11.30
   7  -3   0   37.30    8.60
  -7  -3   0   28.50   17.70
   7  -3   0   28.10    8.70
  -7  -3   0   35.00   21.20
   7   3   0   27.60    7.80
  -7   3   0   50.19   24.70
   7   3   0   30.90   13.60
  -7   3   0   28.90   17.70
  -7   3   0   28.80    6.40
  -7   3   0   23.00    8.30
  -7   3   0   14.80    7.20
  -7   3   0   28.10    7.20
   7   3   0   33.40    7.50
  -8  -3   0    1.70   14.70
  -8  -3   0    9.40    8.50
   8  -3   0  -24.00   77.09
   8  -3   0   14.60    3.70
   8  -3   0   15.70    6.50
  -8  -3   0   18.90   10.00
   8  -3   0    4.40   10.20
   8   3   0    4.30    3.70
  -8   3   0   11.00    4.00
  -8   3   0   -2.60   11.50
  -8   3   0    3.40    3.90
   8   3   0    5.00    4.70
  -8   3   0    4.00    7.10
  -8   3   0    1.60    4.10
   8   3   0   -0.20    5.30
  -9  -3   0   35.20   26.70
   9  -3   0   34.30    5.40
   9  -3   0   26.00    7.40
   9  -3   0   64.29   20.80
   9  -3   0  164.58  125.29
  -9  -3   0   22.10   11.00
  -9  -3   0   25.50   24.70
  -9   3   0   33.30   11.00
  -9   3   0   30.50    8.30
  -9   3   0   26.30    8.20
  -9   3   0   16.30   17.50
   9   3   0   17.90    5.30
   9   3   0   22.70    7.30
   9   3   0   38.40   10.10
  -9   3   0   38.80    7.00
   9   3   0   20.80    7.90
 -10  -3   0    8.80    6.70
  10  -3   0   45.60  253.87
  10  -3   0    2.80    3.70
 -10  -3   0  -21.40   35.20
 -10  -3   0   14.10   11.50
  10  -3   0    4.50    7.80
 -10  -3   0  -12.50   23.40
 -10   3   0   13.70    6.20
  10   3   0    5.90    5.10
  10   3   0   10.30    5.10
 -10   3   0   19.40   15.20
 -10   3   0   13.10   27.90
  10   3   0    8.60    6.90
 -10   3   0    1.60    2.70
  10   3   0    3.70    3.60
  11  -3   0   57.89    9.50
  11  -3   0   40.30   13.90
 -11  -3   0   43.30   36.60
 -11  -3   0   30.20   14.10
  11   3   0   38.80    7.40
  11   3   0   43.90    9.50
  11   3   0   28.90    8.10
 -11   3   0   50.49    8.20
 -11   3   0   45.10    9.20
  11   3   0   48.80   12.70
  12  -3   0   55.89   18.50
  12  -3   0   25.50    6.10
 -12  -3   0   43.60   11.40
 -12  -3   0   19.40    9.80
 -12  -3   0  101.69   37.40
  12   3   0   30.30    7.40
  12   3   0   22.10    9.20
 -12   3   0   31.80    7.50
  12   3   0   36.60    6.40
  12   3   0   47.10   12.10
  13  -3   0   13.70    6.80
 -13  -3   0   12.20    8.90
  13  -3   0    5.00    3.20
 -13  -3   0    4.80   20.60
  13   3   0    2.70    2.50
  13   3   0   13.40    4.10
  13   3   0    5.80    2.20
  13   3   0  -12.00   14.00
 -13   3   0    5.10    3.00
 -14  -3   0   32.60   16.70
  14   3   0   33.40    4.40
 -14   3   0   29.40    8.60
  14   3   0   37.00    5.60
   0  -4   0  783.92   88.19
   0  -4   0 1039.70   87.89
   0   4   0  996.40   88.99
   1  -4   0  107.89   21.40
  -1  -4   0  124.29   22.00
   1  -4   0  116.19   18.90
   1  -4   0  112.49   26.40
   1  -4   0  140.89   19.70
   1  -4   0  158.68   21.40
  -1  -4   0  135.19   19.40
  -1   4   0  113.49   21.30
   1   4   0  168.98   20.10
   2  -4   0  108.39   33.40
  -2  -4   0  136.89   20.90
   2  -4   0  140.19   31.10
   2  -4   0  149.88   24.10
  -2  -4   0  117.09   23.90
   2   4   0  158.68   17.20
  -2   4   0  106.09   23.10
  -3  -4   0  203.28   29.30
   3  -4   0  140.49   47.60
  -3  -4   0  209.58   33.30
   3  -4   0  209.18   34.00
   3  -4   0  219.38   54.89
   3   4   0  218.98   22.70
  -3   4   0  169.68   30.30
  -3   4   0  169.88   32.70
  -3   4   0  181.38   20.70
   3   4   0  160.18   25.30
  -4  -4   0  344.57   50.39
  -4  -4   0  352.36   44.70
   4  -4   0  303.37   79.99
  -4   4   0  310.77   34.10
  -4   4   0  329.57   46.40
  -4   4   0  318.87   49.90
   4   4   0  323.07   31.20
   4   4   0  365.86   36.00
   5  -4   0  153.28   66.49
  -5  -4   0  198.38   32.80
  -5  -4   0  249.08   40.50
  -5   4   0  169.68   21.20
   5   4   0  147.59   23.00
  -5   4   0  153.38   19.80
   5   4   0  144.09   18.20
  -5   4   0  145.29   36.80
  -5   4   0  167.68   31.70
  -6  -4   0  282.97   47.50
  -6  -4   0  277.37   41.30
   6  -4   0  328.87   95.89
  -6   4   0  181.58   23.90
   6   4   0  188.18   22.40
  -6   4   0  223.98   26.70
  -6   4   0  243.78   53.39
   6   4   0  191.38   23.70
   6   4   0  234.78   30.10
  -6   4   0  220.78   41.30
   7  -4   0  263.67   24.50
  -7  -4   0  285.07   46.30
   7  -4   0  290.47  105.39
  -7  -4   0  260.77   31.30
   7  -4   0  222.48   34.10
  -7  -4   0  295.27   52.69
  -7   4   0  210.78   25.10
   7   4   0  155.18   33.30
  -7   4   0  114.59   50.39
   7   4   0  211.58   25.50
   7   4   0  180.08   23.30
  -7   4   0  216.98   23.90
  -7   4   0  271.77   45.00
  -7   4   0  199.08   27.50
   8  -4   0  323.17   34.10
   8  -4   0  257.77  121.59
  -8  -4   0  349.67   58.59
  -8  -4   0  347.47   41.10
  -8  -4   0  339.97   62.79
   8  -4   0  307.17   42.00
   8   4   0  300.37   34.50
  -8   4   0  331.17   35.80
  -8   4   0  353.66   36.70
  -8   4   0  364.76   33.40
   8   4   0  302.37   36.90
  -8   4   0  403.06   42.90
  -8   4   0  378.26   56.39
   8   4   0  356.96   36.90
   8   4   0  364.46   33.30
   9  -4   0  290.97  152.48
   9  -4   0  129.99   27.00
   9  -4   0  136.29   18.90
  -9  -4   0  245.58   62.89
  -9  -4   0  192.08   30.70
  -9  -4   0  186.78   45.60
  -9   4   0  205.58   65.19
   9   4   0  172.38   19.10
  -9   4   0  183.28   21.40
   9   4   0  145.99   20.10
  -9   4   0  193.78   22.90
  -9   4   0  192.18   25.70
  -9   4   0  184.48   18.70
   9   4   0  159.58   23.00
   9   4   0  125.69   26.30
 -10  -4   0   19.10   11.10
  10  -4   0   19.50    8.80
  10  -4   0 -193.18  118.99
 -10  -4   0    9.80   27.00
 -10  -4   0   17.10    7.80
 -10  -4   0   55.09   46.90
  10  -4   0   14.20    5.00
 -10  -4   0   21.90   29.20
 -10   4   0    6.90   11.10
  10   4   0    8.70    3.70
 -10   4   0   15.20    4.00
 -10   4   0   20.40    7.90
  10   4   0    3.80    5.30
  10   4   0   10.30    6.50
 -10   4   0    2.00   32.30
  10   4   0   15.80    5.90
 -10   4   0   10.20    5.10
  11  -4   0   16.20  254.47
  11  -4   0   49.80    8.70
 -11  -4   0   56.49   29.40
  11  -4   0   22.30    9.60
 -11  -4   0   19.30    9.30
 -11  -4   0   30.00   11.20
  11   4   0   37.10    9.30
 -11   4   0   28.20    8.20
  11   4   0   42.60   12.50
  11   4   0   25.30    5.50
 -11   4   0   38.80    5.80
  11   4   0   33.40    8.90
  12  -4   0   69.79   14.50
 -12  -4   0   50.79   12.00
 -12  -4   0   80.19   37.50
 -12  -4   0   35.80   12.70
  12   4   0   51.29    8.90
 -12   4   0   41.10    8.10
  12   4   0   41.60    6.70
  12   4   0   50.99   15.10
  12   4   0   31.60    7.60
  13  -4   0   23.40    4.50
  13  -4   0   35.20    9.10
 -13  -4   0   12.80   17.10
 -13  -4   0   22.80    9.20
  13   4   0    4.60    8.50
  13   4   0   22.50    5.40
  13   4   0   27.50    5.90
 -13   4   0   24.60    5.30
  13   4   0   22.90    4.40
 -14  -4   0    2.80   12.10
  14  -4   0   15.80    4.60
  14   4   0   28.70    4.80
 -14   4   0   17.30   13.90
   0  -5   0    2.50    5.90
   0  -5   0    1.30    5.50
   0   5   0    2.60    6.30
   1  -5   0  210.48   27.50
   1  -5   0  215.48   33.50
   1  -5   0  200.78   29.70
  -1  -5   0  199.28   26.50
   1  -5   0  184.48   27.10
   1   5   0  227.28   27.70
  -1   5   0  154.38   29.10
   2  -5   0  -22.60   17.00
  -2  -5   0    3.50    8.10
   2  -5   0    0.90   10.80
   2  -5   0   -3.50    8.80
  -2  -5   0    2.40    5.20
   2   5   0   10.50    8.50
  -2   5   0   -6.00    8.00
  -2   5   0   14.90    9.50
   2   5   0    6.80    4.80
  -2   5   0   10.60    4.00
   3  -5   0   11.90   38.90
   3  -5   0   26.70   17.30
  -3  -5   0   62.19   17.40
   3  -5   0   83.59   35.00
  -3  -5   0   60.59   23.40
   3   5   0   69.39   12.80
  -3   5   0   69.29   10.90
  -3   5   0   43.90   16.80
  -3   5   0   87.89   23.10
   3   5   0   59.99    8.90
   4  -5   0  472.45  108.99
  -4  -5   0  577.44   69.09
   4  -5   0  477.35   87.29
   4   5   0  446.26   40.70
   4   5   0  503.95   47.40
  -4   5   0  404.66   43.00
  -4   5   0  423.16   64.19
  -4   5   0  477.45   62.69
  -4   5   0  417.76   48.90
   5  -5   0  125.59   59.19
  -5  -5   0   67.99   26.80
  -5  -5   0  116.19   29.40
  -5   5   0   59.89   12.30
  -5   5   0   82.89   28.00
  -5   5   0  106.89   30.70
  -5   5   0   89.49   14.50
   5   5   0   88.99   16.00
  -6  -5   0  274.77   44.20
   6  -5   0  209.18   29.50
  -6  -5   0  209.18   30.10
  -6  -5   0  243.28   47.70
   6  -5   0  167.18   82.49
  -6   5   0  201.98   25.00
   6   5   0  193.98   22.90
  -6   5   0  259.67   26.80
   6   5   0  215.88   30.90
  -6   5   0  265.17   55.99
  -6   5   0  251.07   44.40
   6   5   0  201.38   24.00
  -6   5   0  227.08   27.60
  -7  -5   0  270.87   48.00
   7  -5   0  262.97   27.00
   7  -5   0  365.56  125.99
  -7  -5   0  272.87   63.59
  -7  -5   0  289.27   34.70
  -7  -5   0  262.07   36.00
   7  -5   0  233.28   34.00
   7  -5   0  272.77   38.20
   7   5   0  231.58   27.90
   7   5   0  240.38   29.20
  -7   5   0  337.37   52.49
  -7   5   0  245.58   29.20
  -7   5   0  263.57   26.70
  -7   5   0  301.17   30.30
  -7   5   0  261.27   33.20
   8  -5   0  155.18   18.10
   8  -5   0  134.59   26.60
  -8  -5   0  259.47   57.99
  -8  -5   0  127.29   37.70
   8  -5   0  138.59   27.80
  -8  -5   0  177.98   25.30
   8  -5   0   43.90   65.79
  -8  -5   0  182.58   26.90
   8   5   0  119.29   18.70
  -8   5   0  150.58   23.70
   8   5   0  137.99   20.60
  -8   5   0  140.99   20.30
   8   5   0  161.68   18.10
  -8   5   0  198.28   18.90
  -8   5   0  150.08   20.10
   8   5   0  151.98   21.80
  -8   5   0  216.18   42.80
  -9  -5   0   61.79   43.40
  -9  -5   0   60.49   39.90
   9  -5   0   90.59  105.79
   9  -5   0   36.90    7.90
  -9  -5   0   48.20   14.90
   9  -5   0   56.79   16.60
  -9  -5   0   22.60   28.60
  -9  -5   0   68.39   14.80
  -9   5   0   27.70   12.60
  -9   5   0   46.50   12.10
   9   5   0   32.30    7.20
  -9   5   0   37.50    9.60
   9   5   0   38.00    9.20
   9   5   0   38.40   11.00
  -9   5   0   29.70   24.70
   9   5   0   24.00   10.10
  -9   5   0   34.00    6.90
  10  -5   0  158.38  135.39
  10  -5   0   53.49    8.90
 -10  -5   0  107.79   47.10
 -10  -5   0   33.30   10.80
 -10  -5   0   75.29   15.30
 -10  -5   0   67.79   50.29
 -10  -5   0   55.89   35.50
  10  -5   0   33.60   11.40
 -10  -5   0   18.40   10.80
  10   5   0   38.10    9.20
 -10   5   0   53.29   11.10
  10   5   0   50.59   19.70
  10   5   0   37.00    9.20
 -10   5   0   72.09   11.60
 -10   5   0   40.50    7.40
  10   5   0   54.99    8.40
 -10   5   0   52.59   31.70
 -10   5   0   66.39   18.00
 -11  -5   0   37.80   11.00
 -11  -5   0   24.00   10.00
 -11  -5   0   10.60   18.90
  11  -5   0   27.10    5.90
  11  -5   0   21.90    9.60
 -11   5   0   33.70    8.10
  11   5   0   15.10    5.70
  11   5   0   19.30    7.50
  11   5   0   28.80    6.00
 -11   5   0   18.30    4.40
 -11   5   0   18.60    7.70
  11   5   0   21.60    7.10
 -12  -5   0    9.90    7.10
 -12  -5   0   12.90    8.10
  12  -5   0   17.50    8.30
 -12  -5   0   14.30   23.30
  12   5   0    8.10    7.90
  12   5   0   13.50    4.80
 -12   5   0   12.70    4.60
  12   5   0   14.50    5.10
  12   5   0   11.20    3.70
  13  -5   0   10.60    4.70
 -13  -5   0    7.40   11.10
  13   5   0    8.30    3.60
 -13   5   0   11.50    3.40
  13   5   0    7.80    2.50
  13   5   0   11.60    4.00
   0  -6   0   48.60   14.20
   0  -6   0   33.60   11.90
   0   6   0   65.19   18.60
  -1  -6   0   97.99   26.00
  -1  -6   0  108.39   20.70
   1  -6   0  110.99   21.00
  -1   6   0  140.39   27.80
   1   6   0  170.28   25.90
  -1   6   0  139.69   25.00
  -2  -6   0   28.20   10.40
   2  -6   0    3.00   22.80
   2  -6   0   32.00   20.00
  -2  -6   0   50.39   20.30
   2   6   0   51.09   12.90
  -2   6   0   19.40   14.00
  -2   6   0   11.30    5.40
  -2   6   0   14.20   12.50
   2   6   0   23.70    7.50
  -3  -6   0  288.27   39.40
  -3  -6   0  326.47   47.70
   3  -6   0  286.17   73.69
   3  -6   0  313.27   57.49
  -3   6   0  287.67   49.90
  -3   6   0  289.47   45.70
  -3   6   0  287.77   29.40
   3   6   0  275.57   31.60
   3   6   0  229.18   26.60
  -4  -6   0    7.50   11.50
   4  -6   0   34.20   31.70
  -4  -6   0    5.20    9.50
  -4   6   0   13.40    5.70
  -4   6   0   14.30   12.30
   4   6   0    4.30   20.70
  -4   6   0   16.10    6.30
  -4   6   0   21.40   21.20
   4   6   0   19.70    4.90
  -5  -6   0   93.39   43.10
   5  -6   0   35.00   11.00
  -5  -6   0   57.79   18.90
  -5  -6   0  128.89   40.30
   5  -6   0   19.50   29.80
   5  -6   0   69.79   13.50
  -5  -6   0   62.89   15.50
  -5  -6   0   68.59   18.30
  -5   6   0   62.29   29.20
  -5   6   0   50.79   12.40
   5   6   0   52.39    9.00
   5   6   0   36.80   13.40
  -5   6   0   64.59   24.60
  -6  -6   0   22.50   10.60
  -6  -6   0   31.30   17.30
  -6  -6   0    2.20    9.40
   6  -6   0   18.90   17.30
  -6  -6   0   22.00   24.10
  -6  -6   0   38.80   32.20
   6  -6   0   11.80   29.90
   6  -6   0   16.40    9.10
  -6  -6   0   23.80   11.70
  -6   6   0   26.60    9.30
  -6   6   0    7.50    6.50
  -6   6   0   27.20   20.00
   6   6   0   10.50    5.80
   6   6   0    8.50    5.20
  -6   6   0  -49.60   30.20
  -6   6   0    6.10    9.80
  -6   6   0    9.00    5.60
   7  -6   0  185.08   28.70
  -7  -6   0  249.08   30.60
  -7  -6   0  145.39   40.70
  -7  -6   0  215.38   45.00
   7  -6   0  160.28   29.30
   7  -6   0  110.09   75.99
  -7  -6   0  277.37   34.20
  -7  -6   0  189.48   29.40
  -7   6   0  225.98   26.30
  -7   6   0  230.18   28.80
  -7   6   0  187.28   48.40
  -7   6   0  220.68   25.80
  -7   6   0  227.48   22.90
   7   6   0  186.38   24.90
   7   6   0  206.48   23.20
  -8  -6   0   18.10   11.40
   8  -6   0   15.50   13.30
  -8  -6   0   30.10   16.50
   8  -6   0  -17.80   62.39
  -8  -6   0   71.79   38.80
   8  -6   0   19.80    9.00
  -8  -6   0   61.29   26.70
  -8  -6   0   22.90   10.80
  -8  -6   0   15.70   26.90
  -8  -6   0   49.70   13.80
  -8   6   0   27.70   11.40
  -8   6   0   22.30    8.30
  -8   6   0   25.70    6.90
  -8   6   0   60.99   26.30
   8   6   0   27.40    8.80
  -8   6   0   23.60    7.70
   8   6   0   16.40    8.40
   8   6   0   22.90    7.70
   8   6   0   19.30    7.00
  -9  -6   0    6.50   39.30
   9  -6   0   69.19   17.60
  -9  -6   0  124.09   20.80
  -9  -6   0   79.19   19.50
  -9  -6   0  202.48   60.79
   9  -6   0   84.59   20.00
  -9  -6   0   52.39   14.90
  -9  -6   0   73.79   29.20
   9  -6   0   97.39  104.19
   9   6   0   78.59   13.20
  -9   6   0   92.99   14.80
  -9   6   0   73.29   17.30
   9   6   0   92.19   14.80
   9   6   0   84.09   15.50
  -9   6   0   97.89   12.10
   9   6   0   99.59   12.30
  -9   6   0   93.59   14.80
  -9   6   0   73.79   28.60
 -10  -6   0   48.10   13.00
  10  -6   0   46.00  189.48
 -10  -6   0   87.39   52.19
 -10  -6   0   43.40   13.30
 -10   6   0   19.10    8.00
  10   6   0   45.50    8.00
 -10   6   0   36.40    8.80
 -10   6   0   27.10   10.20
  10   6   0   56.49   13.80
 -10   6   0   30.90    9.30
  10   6   0   46.20    9.70
  10   6   0   26.10    7.80
 -11  -6   0   14.00   25.20
 -11  -6   0    3.40    7.50
  11  -6   0    8.90    7.20
 -11  -6   0    7.50    5.90
 -11   6   0   13.70    4.90
  11   6   0   12.80    4.50
  11   6   0    4.00    2.70
 -11   6   0   13.10    5.70
 -11   6   0   12.20   13.30
  11   6   0    6.70    5.00
 -11   6   0   11.20    3.00
  11   6   0   -0.80    5.30
 -12  -6   0  114.79   42.00
 -12  -6   0   50.29   10.30
 -12  -6   0   57.79   11.30
  12  -6   0   58.39   12.40
  12   6   0   51.89    7.70
 -12   6   0   59.29    6.20
  12   6   0   50.59   10.70
 -12   6   0   58.39    8.80
  12   6   0   56.09    8.30
  12   6   0   48.50   10.80
 -13  -6   0   11.60   11.20
  13  -6   0    0.50    5.40
 -13   6   0    0.10    1.60
  13   6   0   -1.50    2.00
  13   6   0   -0.40    1.70
  13   6   0   -1.20    2.90
   0  -7   0   13.70    8.70
   0  -7   0    0.50    8.90
   0   7   0   -4.20    6.50
   0   7   0   -1.80   12.00
   1  -7   0   77.29   21.40
  -1  -7   0   56.39   18.30
   1  -7   0   67.49   18.10
   1   7   0   31.40   13.40
  -1   7   0   55.79   41.30
   1   7   0   84.69   21.70
  -1   7   0   48.30   18.00
   2  -7   0  207.18   35.30
  -2  -7   0  197.98   37.30
  -2  -7   0  160.28   28.70
  -2   7   0  144.39   19.20
  -2   7   0  190.28   40.40
   2   7   0  211.98   32.90
   2   7   0  160.88   26.40
   2   7   0  180.68   24.10
  -3  -7   0   77.79   23.40
   3  -7   0  131.29   39.60
  -3  -7   0   74.29   23.30
  -3  -7   0   85.79   24.90
   3   7   0   24.60   27.20
   3   7   0   71.79   15.60
   3   7   0   79.89   18.20
  -3   7   0   83.89   13.50
  -3   7   0  106.59   14.40
  -3   7   0   70.69   27.70
  -3   7   0   69.79   33.50
   3   7   0  112.49   23.90
   3   7   0   48.00   13.10
  -4  -7   0   92.89   16.90
   4  -7   0   94.09   24.00
   4  -7   0   83.69   15.70
   4  -7   0   77.69   16.00
  -4  -7   0   91.89   32.50
   4  -7   0  144.59   47.80
  -4  -7   0   94.79   24.80
  -4  -7   0   93.99   19.50
  -4  -7   0  104.79   23.60
   4  -7   0   26.50   59.99
  -4   7   0   52.39   12.10
   4   7   0   83.19   26.70
   4   7   0   61.39   14.90
   4   7   0   66.59    9.80
  -4   7   0   74.79   13.40
  -4   7   0   40.50   30.50
  -4   7   0   72.49   29.60
  -5  -7   0    5.70    7.40
  -5  -7   0   -0.90    7.10
  -5  -7   0   -3.20   25.30
   5  -7   0   16.10    8.10
   5  -7   0    2.30    6.30
   5  -7   0   -3.90   37.20
  -5  -7   0    3.40   20.60
   5  -7   0   14.70    6.50
  -5  -7   0    3.70   19.60
  -5  -7   0   15.10    9.00
  -5  -7   0    5.60   11.60
  -5  -7   0   -5.50    9.00
  -5   7   0  -12.00   32.00
  -5   7   0  -14.90    9.90
   5   7   0    3.40   21.00
  -5   7   0    7.50    5.40
  -5   7   0    5.40    4.50
  -5   7   0    7.10    6.00
  -5   7   0   19.10    8.30
   5   7   0    4.00    4.30
   6  -7   0   45.20   12.20
  -6  -7   0   66.29   42.40
  -6  -7   0   20.80   26.10
  -6  -7   0   41.90   14.10
  -6  -7   0   68.09   37.80
   6  -7   0   27.80   13.30
   6  -7   0   95.99   58.49
  -6  -7   0   38.00   14.30
  -6  -7   0   38.00   19.60
  -6  -7   0   97.29   37.20
  -6  -7   0   56.39   14.80
  -6  -7   0   45.30   12.00
  -6   7   0    8.80   14.10
  -6   7   0   37.40    9.80
  -6   7   0   38.60    8.40
  -6   7   0   25.50    8.60
  -6   7   0   19.60    8.90
  -7  -7   0   16.70   20.40
   7  -7   0   17.10    8.20
  -7  -7   0   22.60   18.90
   7  -7   0   12.50   10.80
  -7  -7   0    9.80    7.80
  -7  -7   0   -1.80   16.70
  -7  -7   0    8.90   31.50
  -7  -7   0    9.60   34.30
  -7  -7   0   11.10   12.40
  -7   7   0    9.70    5.90
  -7   7   0    1.40    4.60
   7   7   0   11.60    6.00
  -7   7   0   -9.10   19.80
  -7   7   0   10.50    6.10
   7   7   0    6.10    5.90
  -8  -7   0    7.70   21.90
  -8  -7   0   73.09   19.10
   8  -7   0   67.89   18.50
   8  -7   0   58.89   82.99
  -8  -7   0   18.30   37.10
   8  -7   0   90.59   20.10
  -8   7   0   23.20   28.00
   8   7   0   71.19   11.50
  -8   7   0   50.29   14.70
  -8   7   0   50.19   11.70
   8   7   0   63.19    9.80
  -8   7   0   40.00   10.00
   8   7   0   39.90   11.00
  -8   7   0   47.60    8.90
   9  -7   0   39.00   12.70
   9  -7   0   43.80   14.00
  -9  -7   0   19.50   34.10
  -9  -7   0   34.60   11.50
  -9  -7   0   34.00   11.10
  -9  -7   0   48.30   11.80
  -9  -7   0  101.89   42.90
  -9  -7   0  105.49   50.19
   9  -7   0  150.98   93.79
  -9   7   0   40.90   11.90
   9   7   0   26.20    9.60
   9   7   0   52.69    8.60
  -9   7   0   43.20   10.90
   9   7   0   39.80   10.10
  -9   7   0   39.10    7.80
  -9   7   0   15.80   25.90
   9   7   0   31.60   10.10
  -9   7   0   38.30    9.90
 -10  -7   0  149.49   21.90
 -10  -7   0  184.88   58.99
 -10  -7   0  162.88   24.40
  10  -7   0  163.38   22.10
 -10   7   0  112.79   15.10
  10   7   0  132.29   15.50
  10   7   0  120.29   19.70
  10   7   0  170.88   18.00
  10   7   0  128.79   17.50
 -10   7   0  126.59   17.80
 -10   7   0  151.88   18.50
  11  -7   0  184.38   22.90
 -11  -7   0  183.78   23.10
 -11   7   0  182.28   17.00
  11   7   0  159.58   18.00
  11   7   0  172.98   17.20
 -11   7   0  177.68   26.90
 -11   7   0  176.18   19.80
 -11   7   0  166.58   23.40
  11   7   0  140.49   18.70
  11   7   0  131.19   20.90
 -12  -7   0    5.30   14.80
 -12  -7   0    3.40    4.30
  12  -7   0    5.80    4.70
  12   7   0    1.70    1.30
  12   7   0    2.40    4.20
 -12   7   0   -0.90    1.30
  12   7   0    4.10    3.00
 -12   7   0    0.80    2.70
  12   7   0    0.90    9.30
 -13  -7   0   31.20   21.40
  13   7   0   37.60    6.50
 -13   7   0   41.00    5.60
  13   7   0   50.19    5.20
   0  -8   0  470.05   66.39
   0  -8   0  463.95   43.70
   0  -8   0  448.96   51.49
   0  -8   0  454.95   49.50
   0  -8   0  412.96   56.29
   0  -8   0  383.26   53.69
   0   8   0  351.26   64.49
   0   8   0  407.46   57.19
   1  -8   0  438.36   48.80
   1  -8   0  428.96   41.30
  -1  -8   0  362.66   44.40
  -1  -8   0  404.86   47.30
  -1  -8   0  464.95   42.70
   1  -8   0  417.16   52.29
  -1  -8   0  412.36   43.80
  -1  -8   0  382.56   56.99
   1  -8   0  452.85   55.89
  -1   8   0  368.96   38.00
   1   8   0  465.55   79.09
  -1   8   0  330.67   74.29
  -1   8   0  439.96   61.59
   1   8   0  299.27   49.99
   2  -8   0   83.69   16.20
   2  -8   0   73.89   21.60
  -2  -8   0   53.79   20.90
  -2  -8   0  138.19   46.50
   2  -8   0  154.78   63.79
   2  -8   0  101.59   20.50
  -2  -8   0  147.19   38.80
  -2  -8   0   94.59   16.10
   2  -8   0  127.69   29.10
  -2  -8   0   83.89   16.90
  -2  -8   0   75.69   18.00
  -2  -8   0   54.09   22.00
  -2   8   0   48.70   20.90
  -2   8   0   56.29   12.50
   2   8   0  108.19   18.90
  -2   8   0   74.29   33.00
  -3  -8   0  269.97   33.30
   3  -8   0  292.27   32.30
  -3  -8   0  319.07   39.70
  -3  -8   0  317.87   52.29
   3  -8   0  284.57   39.40
  -3  -8   0  287.67   34.60
  -3  -8   0  230.98   40.10
  -3   8   0  246.08   29.10
  -3   8   0  314.57   54.29
   3   8   0  351.86   37.90
  -3   8   0  178.28   47.70
   3   8   0  233.68   63.39
  -3   8   0  245.08   30.00
  -4  -8   0   66.59   19.80
   4  -8   0   46.70   11.80
   4  -8   0   68.79   19.20
  -4  -8   0   85.99   16.50
   4  -8   0   74.39   55.69
  -4  -8   0   52.39   18.20
  -4  -8   0   62.29   34.20
  -4  -8   0   22.60   19.90
  -4  -8   0   68.19   29.80
   4  -8   0   60.39   43.10
   4  -8   0   99.49   28.00
  -4  -8   0   81.89   15.50
  -4  -8   0   65.09   15.60
  -4  -8   0   58.69   15.80
  -4  -8   0   62.79   44.10
   4  -8   0   49.60   12.30
  -4   8   0   64.99   11.90
   4   8   0   49.40    9.20
  -4   8   0  104.99   38.70
  -4   8   0   52.59   13.10
  -4   8   0   21.70   41.20
  -5  -8   0   64.89   13.90
   5  -8   0   42.70   14.20
  -5  -8   0   66.09   20.00
  -5  -8   0   58.19   33.60
  -5  -8   0   28.00   14.80
  -5  -8   0   89.19   17.20
  -5  -8   0  120.19   52.09
  -5  -8   0   96.89   18.80
   5  -8   0   57.49   13.80
   5  -8   0   91.09   16.90
  -5  -8   0   68.09   19.60
   5  -8   0   69.19   24.30
   5  -8   0   48.40   43.80
  -5  -8   0  142.49   46.20
  -5   8   0   50.89   13.30
  -5   8   0   84.39   12.80
  -5   8   0   48.60   22.80
  -5   8   0   52.09   11.30
  -5   8   0   63.59   10.90
   5   8   0   42.00   10.10
   6  -8   0  201.88   26.40
   6  -8   0  130.39   68.69
  -6  -8   0  173.18   28.60
  -6  -8   0  226.78   53.09
   6  -8   0  215.88   32.50
  -6  -8   0  153.18   37.80
  -6  -8   0  210.78   33.30
  -6   8   0  168.28   22.80
   6   8   0  163.28   20.80
  -6   8   0  163.28   46.80
  -6   8   0  172.48   23.00
  -6   8   0  197.78   23.70
  -6   8   0  165.88   25.70
   7  -8   0  187.98   92.09
  -7  -8   0  161.08   24.90
  -7  -8   0   93.19   44.50
  -7  -8   0  173.08   26.10
   7  -8   0  113.99   19.70
  -7  -8   0  203.48   50.69
  -7  -8   0   85.99   32.60
   7  -8   0  124.19   24.50
  -7   8   0  127.29   17.90
  -7   8   0  117.79   21.40
  -7   8   0  123.99   18.30
  -7   8   0   81.89   34.80
   7   8   0   93.39   16.90
  -7   8   0  113.59   15.40
   8  -8   0   41.60   15.10
  -8  -8   0  182.38   59.99
  -8  -8   0   58.39   15.70
  -8  -8   0   55.89   31.00
  -8  -8   0   -7.30   40.70
   8  -8   0   80.59   78.59
  -8  -8   0   73.69   18.30
   8  -8   0   71.99   15.30
  -8  -8   0  115.69   18.40
  -8   8   0   40.20   26.30
  -8   8   0  107.39   14.70
   8   8   0   81.19   11.00
   8   8   0   74.19   18.10
   8   8   0   72.89   13.90
  -8   8   0  118.69   29.60
  -8   8   0   67.79   13.20
  -8   8   0   84.39   11.30
   9  -8   0  135.79   20.20
   9  -8   0  108.39   19.30
  -9  -8   0  116.59   21.20
   9  -8   0   42.30   99.19
  -9  -8   0  166.08   20.90
  -9  -8   0  129.69   20.50
  -9   8   0  140.29   15.50
   9   8   0  107.09   16.60
  -9   8   0  125.09   18.10
   9   8   0  130.89   14.70
  -9   8   0  148.09   18.30
   9   8   0  132.59   19.20
  -9   8   0  131.59   21.20
  10  -8   0    9.70    6.20
 -10  -8   0   -1.50   17.10
 -10  -8   0    9.50    6.10
 -10  -8   0    5.10    7.00
 -10   8   0   18.00    9.00
 -10   8   0    5.90    3.10
 -10   8   0   11.40    5.20
  10   8   0    8.10    4.70
  10   8   0    9.80    3.30
 -10   8   0    6.60    4.00
  10   8   0    1.40    6.00
 -11  -8   0   11.20    6.80
 -11  -8   0    9.20   21.80
 -11  -8   0    7.80    4.30
  11  -8   0    5.00    8.00
 -11   8   0    0.40    3.80
 -11   8   0   13.50    6.70
  11   8   0    6.70    3.40
  11   8   0    5.50    6.20
 -11   8   0    8.90    3.10
  11   8   0    7.70    2.20
  12  -8   0   19.40    5.20
 -12  -8   0    9.50    4.50
 -12  -8   0    9.70   14.50
  12   8   0   33.30    5.70
 -12   8   0   15.10    4.80
 -12   8   0   20.70    2.90
  12   8   0   21.10    3.30
   0  -9   0    3.10    6.10
   0  -9   0    7.00   10.60
   0  -9   0    7.30    5.30
   0  -9   0    5.40    9.90
   0  -9   0   -9.00    8.30
   0  -9   0   14.10   19.00
   0  -9   0    5.60    5.20
   0  -9   0    4.90    7.40
   0  -9   0    9.50   21.40
   0  -9   0   -3.40    4.90
   0   9   0    6.20   15.60
  -1  -9   0  107.59   21.30
  -1  -9   0  129.29   34.80
  -1  -9   0  123.39   20.00
   1  -9   0  112.29   20.50
  -1  -9   0  161.08   33.50
   1  -9   0  159.08   34.90
   1  -9   0  110.29   18.20
  -1  -9   0  138.59   35.80
   1  -9   0   86.39   18.40
   1  -9   0  126.09   23.20
  -1  -9   0  127.49   19.50
  -1  -9   0  128.79   47.50
   1  -9   0  131.59   18.10
  -1  -9   0  132.49   18.50
  -1  -9   0   92.39   19.00
   1   9   0  129.69   24.70
   1   9   0  126.09   36.50
  -1   9   0   83.29   27.50
  -1   9   0  114.59   15.80
  -2  -9   0   47.40   26.90
   2  -9   0   27.10   18.80
  -2  -9   0   10.80   22.10
   2  -9   0    6.50    7.50
   2  -9   0    8.50    7.30
   2  -9   0   18.10    7.80
   2  -9   0   33.40   25.10
  -2  -9   0    7.50    8.10
   2  -9   0    4.10    5.00
  -2  -9   0    1.60    6.80
  -2  -9   0   15.20   13.60
   2  -9   0    5.40    7.90
  -2  -9   0    8.40   17.20
   2  -9   0   44.50   24.70
  -2  -9   0   14.30    8.40
  -2  -9   0   18.50   25.30
  -2  -9   0   14.40    9.10
  -2   9   0   20.70   15.00
  -2   9   0    5.10    6.40
   2   9   0   18.70   12.60
  -3  -9   0   49.80   13.80
   3  -9   0   69.89   21.70
  -3  -9   0   46.60   24.30
  -3  -9   0   48.10   13.10
   3  -9   0   71.99   15.20
  -3  -9   0   57.59   17.40
  -3  -9   0   64.99   13.60
  -3  -9   0   39.10   21.40
  -3  -9   0   40.90   13.70
  -3  -9   0   83.89   26.30
  -3  -9   0  101.99   38.40
  -3  -9   0   69.69   39.70
   3  -9   0   68.09   20.00
  -3   9   0   73.29   12.90
  -3   9   0   52.69   11.10
  -3   9   0   66.79   30.20
  -4  -9   0   83.79   15.30
  -4  -9   0   40.80   26.00
  -4  -9   0   76.99   29.00
  -4  -9   0   40.90   13.80
   4  -9   0   82.09   13.80
  -4  -9   0  141.39   47.00
   4  -9   0  107.59   33.10
  -4  -9   0   79.99   16.10
  -4  -9   0   60.59   20.60
  -4  -9   0   44.70   33.20
   4  -9   0   56.29   18.30
  -4  -9   0  133.09   55.69
  -4  -9   0   43.40   19.80
  -4   9   0   84.99   36.30
   4   9   0   61.49   11.80
  -4   9   0   60.59   15.30
  -4   9   0   68.29   13.10
  -5  -9   0   68.99   20.00
  -5  -9   0   17.80   23.40
  -5  -9   0   88.69   40.10
   5  -9   0  -19.00   43.10
   5  -9   0   25.80   13.40
   5  -9   0   59.09   14.00
   5  -9   0   53.09   20.30
  -5  -9   0   47.50   11.30
  -5  -9   0   61.19   16.30
   5  -9   0   46.20   12.70
  -5  -9   0  123.29   47.40
  -5  -9   0  108.39   44.10
  -5  -9   0   74.99   17.70
  -5  -9   0   88.69   25.60
  -5   9   0  110.79   33.80
  -5   9   0   44.80   11.20
  -5   9   0   53.69   12.60
  -5   9   0   65.79   13.10
  -5   9   0   73.79   16.20
   5   9   0   59.99   10.90
   6  -9   0  130.29   25.70
   6  -9   0  158.68   62.19
  -6  -9   0  147.89   21.60
  -6  -9   0  142.19   24.10
  -6  -9   0  150.78   26.30
  -6  -9   0  118.69   26.50
   6  -9   0  168.28   20.40
  -6   9   0   98.99   19.50
  -6   9   0  114.29   15.80
   6   9   0  115.39   17.30
  -6   9   0   87.29   38.90
  -6   9   0  114.19   18.30
  -6   9   0  123.79   18.00
  -7  -9   0  206.78   64.79
  -7  -9   0  104.59   21.50
  -7  -9   0  126.39   22.50
  -7  -9   0  152.78   20.10
   7  -9   0  116.99   17.90
   7  -9   0   25.50   64.49
  -7  -9   0  130.09   36.00
   7  -9   0   98.59   21.20
  -7  -9   0   95.89   48.20
   7   9   0  111.59   16.00
  -7   9   0  109.99   14.30
  -7   9   0  139.59   29.10
  -7   9   0  101.89   34.10
   7   9   0  104.99   16.30
  -7   9   0   89.59   16.20
  -7   9   0  104.89   16.30
  -8  -9   0  134.99   23.30
   8  -9   0  120.29   23.20
  -8  -9   0  133.19   22.70
   8  -9   0  281.17   92.19
   8  -9   0  164.48   21.50
  -8   9   0  172.18   17.40
  -8   9   0  148.59   19.70
   8   9   0  118.09   18.80
   8   9   0  126.69   18.00
  -8   9   0  163.58   23.90
  -8   9   0  176.38   19.80
  -9  -9   0   62.79   12.60
  -9  -9   0   46.80   13.10
   9  -9   0   62.49   12.70
  -9  -9   0   39.40   11.60
  -9  -9   0   86.69   43.90
  -9   9   0   42.30    7.80
  -9   9   0   30.50   10.80
   9   9   0   55.19    8.30
  -9   9   0   43.00   10.50
   9   9   0   51.39    9.60
  -9   9   0   57.89   10.60
 -10  -9   0   48.60    9.00
 -10  -9   0   67.09   33.00
 -10  -9   0   29.50   10.60
  10   9   0   47.30    8.40
 -10   9   0   35.70    6.50
  10   9   0   32.10    5.50
 -10   9   0   33.10    8.20
 -10   9   0   51.39    8.90
 -10   9   0   29.30    9.80
  10   9   0   41.80    9.30
 -11  -9   0   21.00    6.40
  11  -9   0   22.10    6.30
 -11   9   0   20.70    5.90
 -11   9   0   22.50    3.90
 -11   9   0   22.80    5.10
  11   9   0   25.70    5.80
  11   9   0   27.10    4.10
   0 -10   0   24.70    9.20
   0 -10   0   17.10    7.00
   0 -10   0   -6.40   15.20
   0 -10   0   25.60   17.40
   0 -10   0    2.20   10.00
   0 -10   0   35.00   28.10
   0 -10   0   34.40   10.10
   0  10   0   30.20   22.90
   1 -10   0   58.49   16.90
  -1 -10   0   74.09   27.10
  -1 -10   0   56.29   19.80
  -1 -10   0   99.49   17.90
   1 -10   0  112.29   21.20
  -1 -10   0  124.99   48.40
  -1 -10   0   43.90   18.90
   1 -10   0   69.99   14.60
  -1 -10   0   75.39   14.40
  -1 -10   0   61.59   34.00
   1 -10   0   83.59   14.40
  -1 -10   0   58.79   16.50
   1 -10   0   96.99   17.30
  -1  10   0   66.89   12.90
  -1  10   0   35.50   21.70
   1  10   0   46.40   20.00
  -2 -10   0   64.99   14.60
  -2 -10   0   51.69   14.90
   2 -10   0   36.30   13.80
   2 -10   0   64.59   16.00
  -2 -10   0  115.19   37.30
  -2 -10   0   80.89   25.30
   2 -10   0  111.39   33.40
  -2 -10   0   64.49   34.70
  -2 -10   0  107.49   43.60
  -2 -10   0   63.09   15.20
  -2 -10   0   49.90   22.00
  -2 -10   0   87.29   20.30
   2 -10   0   72.09   14.40
  -2 -10   0   65.49   13.90
  -2  10   0   59.49   13.30
  -2  10   0   79.79   43.90
  -3 -10   0   -1.30    5.40
  -3 -10   0   -3.20   22.10
  -3 -10   0   -3.70    4.40
  -3 -10   0   -0.20    6.00
  -3 -10   0   -9.20    6.00
   3 -10   0    6.10    5.70
   3 -10   0    2.90   10.50
  -3 -10   0   -6.40   21.20
  -3 -10   0  -20.00   20.30
   3 -10   0    7.50    8.50
  -3 -10   0   -0.50   21.00
  -3 -10   0   -2.60    6.60
  -3  10   0    6.50    6.40
  -3  10   0   -4.00   20.70
  -4 -10   0   30.30   15.60
  -4 -10   0   55.49   15.10
  -4 -10   0   16.50    9.70
   4 -10   0   43.10   22.10
   4 -10   0   40.60   10.90
  -4 -10   0   42.70   11.20
  -4 -10   0   27.20   11.80
  -4 -10   0   42.80   12.80
  -4 -10   0   81.89   40.30
  -4 -10   0   38.70   36.30
  -4 -10   0   13.80   26.60
   4 -10   0   39.60   16.80
  -4  10   0   32.10   10.40
  -4  10   0   41.90   32.30
  -4  10   0   21.70    9.50
  -5 -10   0   24.60   29.60
  -5 -10   0   34.20    9.50
  -5 -10   0    9.00    7.90
  -5 -10   0   33.40   13.90
  -5 -10   0   17.10   23.10
  -5 -10   0   27.50   26.40
  -5 -10   0   24.80   10.80
  -5 -10   0  -29.10   26.60
  -5  10   0   22.30    7.40
  -5  10   0   30.80   24.30
  -5  10   0   15.70    6.90
  -5  10   0   28.90    9.00
   5  10   0   14.50    8.30
  -5  10   0   26.90    6.80
  -6 -10   0   11.40   21.50
   6 -10   0    7.30    7.70
  -6 -10   0  -28.30   61.89
  -6 -10   0    2.70   17.50
  -6 -10   0   18.50   17.10
  -6 -10   0   13.10    8.10
  -6 -10   0   19.20    7.20
  -6 -10   0   10.00    8.70
  -6  10   0    4.30    3.80
  -6  10   0    9.00    7.70
  -6  10   0    0.20    4.40
  -6  10   0   -2.20    6.00
   6  10   0   -2.60    6.20
  -7 -10   0   16.40   10.30
  -7 -10   0   20.90   21.60
   7 -10   0   26.20   12.80
  -7 -10   0   11.00   16.90
  -7 -10   0   38.70    9.90
  -7 -10   0   20.40    9.40
  -7  10   0   25.10    6.10
  -7  10   0   24.40    7.30
  -7  10   0   28.70   10.40
  -7  10   0   23.30    6.30
   7  10   0   32.10    7.60
  -8 -10   0   88.79   33.80
  -8 -10   0   96.39   17.70
  -8 -10   0   71.09   15.10
   8 -10   0   58.39   14.90
  -8  10   0   84.09   11.80
  -8  10   0   52.99   13.70
  -8  10   0   88.89   10.70
   8  10   0   48.20   15.80
  -8  10   0   92.89   13.30
   8  10   0   75.79   12.40
   9 -10   0   20.00    5.50
  -9 -10   0   24.60    6.50
  -9 -10   0   11.80   17.80
   9 -10   0    3.10    6.10
  -9 -10   0    7.40    6.50
  -9 -10   0    5.60    5.30
   9  10   0   14.40    3.40
  -9  10   0   26.70    9.20
   9  10   0   16.90    6.30
  -9  10   0   16.50    4.30
  -9  10   0   15.90    5.10
  -9  10   0   15.20    5.30
   9  10   0   25.10    7.60
 -10 -10   0   10.50    6.60
 -10 -10   0   12.20    5.70
 -10 -10   0   17.10   17.90
 -10  10   0   20.30    4.10
  10  10   0    7.50    3.80
  10  10   0   14.70    3.00
 -10  10   0   17.30    4.70
 -10  10   0   20.40    4.70
 -11 -10   0   13.50   18.30
 -11  10   0   49.90    5.10
  11  10   0   41.30    5.00
 -11  10   0   50.89    6.40
   0 -11   0    6.90    4.60
   0 -11   0   -6.90    4.50
   0 -11   0   -3.90   16.50
   0 -11   0    4.70    5.40
   0 -11   0   -0.60    6.00
   0 -11   0   16.70   19.50
   0 -11   0    3.20    6.20
   0 -11   0    0.20    8.80
   0  11   0   -2.90   22.60
   0  11   0  -11.90    7.20
  -1 -11   0  107.59   23.20
   1 -11   0   71.09   14.40
  -1 -11   0   52.39   16.00
  -1 -11   0  102.39   18.00
   1 -11   0   76.79   15.40
  -1 -11   0   53.79   31.40
  -1 -11   0   52.09   19.30
  -1 -11   0   55.19   14.30
  -1 -11   0   99.39   15.40
   1 -11   0   75.39   24.90
  -1 -11   0   39.20   29.50
  -1 -11   0  159.18   46.80
   1 -11   0   82.99   16.30
  -1  11   0    5.20   31.50
   2 -11   0   78.79   24.70
   2 -11   0   63.69   12.60
   2 -11   0  150.98   50.89
  -2 -11   0   53.49   31.20
  -2 -11   0   56.29   32.40
   2 -11   0   70.69   19.10
  -2 -11   0   56.39   15.60
  -2 -11   0   55.49   20.60
  -2 -11   0   44.70   30.40
  -2 -11   0   99.39   38.60
  -2 -11   0   37.30   12.20
   2 -11   0   59.59   13.90
  -2 -11   0   46.60   11.20
  -2 -11   0   43.90   12.30
  -2 -11   0   27.60   12.30
  -2  11   0   73.59   13.90
  -2  11   0   56.79   12.30
  -2  11   0    9.60   29.90
   3 -11   0  168.58   22.70
  -3 -11   0  226.88   27.70
  -3 -11   0  115.89   43.00
  -3 -11   0  227.88   40.00
  -3 -11   0  194.18   23.70
  -3 -11   0  203.38   26.70
  -3 -11   0  156.28   50.79
   3 -11   0  247.28   40.20
   3 -11   0  160.28   28.40
  -3 -11   0  129.59   26.20
  -3  11   0  127.59   20.40
  -4 -11   0  153.38   50.69
  -4 -11   0   72.89   22.20
   4 -11   0   77.39   20.80
  -4 -11   0   83.39   56.49
   4 -11   0   78.19   22.00
   4 -11   0   83.59   14.70
  -4 -11   0   -9.70   44.50
  -4 -11   0  107.59   22.00
  -4  11   0   69.69   12.80
  -4  11   0   64.49   12.90
  -4  11   0   59.59   14.40
  -5 -11   0   80.09   23.10
  -5 -11   0   60.29   19.60
  -5 -11   0   63.89   12.50
  -5 -11   0   39.30   13.20
   5 -11   0   75.29   19.80
  -5 -11   0   60.19   25.70
  -5 -11   0   33.00   28.40
  -5  11   0   58.29    9.30
  -5  11   0   53.99   11.30
  -5  11   0   60.49   14.40
  -6 -11   0   32.40   11.90
   6 -11   0   18.70   10.50
  -6 -11   0   58.49   17.00
  -6 -11   0   73.19   27.60
  -6 -11   0   52.69   10.70
  -6 -11   0   84.59   32.20
  -6  11   0   34.40    8.40
  -6  11   0   34.00   11.80
   6  11   0    9.50   11.50
  -6  11   0   16.00    7.30
  -6  11   0   37.40    6.50
   7 -11   0   -1.40    3.80
  -7 -11   0    4.40    5.10
  -7 -11   0    2.00   18.60
  -7 -11   0   -1.50    4.70
  -7 -11   0   10.40   17.80
  -7  11   0    8.70    4.00
  -7  11   0   -1.20    1.70
  -7  11   0   -2.90    4.20
   7  11   0    3.60    7.20
  -7  11   0    5.50    6.10
  -8 -11   0   -2.70   10.30
   8 -11   0    6.10    4.10
  -8 -11   0   -1.80    3.30
  -8 -11   0   -4.30    3.70
   8  11   0   15.70    7.60
   8  11   0   -2.80    5.00
  -8  11   0   -5.10    5.70
  -8  11   0    5.70    3.00
  -8  11   0   -1.10    2.70
  -8  11   0   -0.90    3.20
   9 -11   0    7.30    4.30
  -9 -11   0    9.20    4.60
  -9 -11   0   -1.50   14.00
  -9 -11   0    6.50    4.80
  -9  11   0   17.80    4.40
  -9  11   0   13.20    3.10
   9  11   0   11.40    4.30
  -9  11   0   11.00    4.60
  -9  11   0    4.20    7.80
 -10 -11   0   83.69   12.70
 -10  11   0  109.39   11.50
 -10  11   0  101.79   10.20
 -10  11   0   97.29   10.30
   0 -12   0  105.19   33.60
   0 -12   0   78.79   31.60
   0 -12   0   91.79   18.10
   0 -12   0   92.49   15.10
   0 -12   0   80.59   17.10
   0 -12   0  183.38   70.29
  -1 -12   0   14.80   13.60
  -1 -12   0   16.30   25.90
   1 -12   0   33.60   13.60
  -1 -12   0   30.80    8.80
  -1 -12   0   12.90   10.20
  -1 -12   0   56.79   32.30
   1 -12   0    9.40    6.00
  -1 -12   0   10.50    7.70
   1 -12   0   24.70    7.70
  -1 -12   0   46.20   12.30
   1 -12   0   39.60   20.30
  -1 -12   0   19.70    9.80
  -1  12   0   48.40    9.60
  -2 -12   0    6.80    6.60
  -2 -12   0   -0.40    3.40
  -2 -12   0    3.20    7.10
  -2 -12   0   -0.60    5.30
  -2 -12   0    1.80   14.50
  -2 -12   0   -5.30   15.70
   2 -12   0    2.10    4.60
   2 -12   0   -0.60    4.60
   2 -12   0    2.30    5.50
   2 -12   0    1.30    9.10
  -2 -12   0   10.40    8.20
  -2  12   0    0.20    5.50
  -3 -12   0   32.50   11.10
   3 -12   0   22.30   10.10
  -3 -12   0   38.90   13.40
  -3 -12   0   66.09   31.50
  -3 -12   0   45.40   16.00
   3 -12   0   39.20    9.80
  -3 -12   0   90.79   38.10
  -3 -12   0   57.09   16.60
   3 -12   0   64.19   22.30
  -3 -12   0   40.00    9.60
  -3  12   0   45.50   11.00
  -3  12   0   38.30   11.60
  -4 -12   0   88.89   18.20
   4 -12   0  112.39   26.50
  -4 -12   0  145.79   28.40
  -4 -12   0  105.79   14.90
  -4 -12   0   91.29   19.30
  -4 -12   0  152.98   44.60
  -4 -12   0  136.79   38.80
  -4  12   0   75.79   15.60
  -4  12   0   73.39   13.40
  -4  12   0   85.19   11.70
  -5 -12   0  161.58   19.90
  -5 -12   0  143.99   22.90
   5 -12   0  155.28   25.00
  -5  12   0  158.78   18.90
  -5  12   0  180.38   17.40
  -5  12   0  146.89   21.90
  -6 -12   0   25.60   23.30
  -6 -12   0   17.30    7.90
  -6 -12   0    9.10    6.20
   6 -12   0   20.00    8.90
  -6 -12   0   16.50    7.40
  -6  12   0    8.80    6.70
  -6  12   0   13.60    3.90
  -6  12   0   12.50    5.70
  -7 -12   0   28.30   23.00
  -7 -12   0   31.30    8.90
  -7 -12   0   49.60   14.60
   7 -12   0   55.19   11.30
  -7 -12   0   55.69    9.30
  -7  12   0   44.90    8.40
  -7  12   0   58.59   11.90
  -7  12   0   40.00    6.30
  -8 -12   0   43.10    9.40
  -8 -12   0   22.70   19.70
  -8 -12   0   51.99    8.80
  -8 -12   0   38.50   10.10
   8 -12   0   44.80    8.90
  -8  12   0   60.19    7.60
  -8  12   0   41.60    7.50
  -8  12   0   55.09    8.40
  -9 -12   0    8.50    4.40
  -9 -12   0    0.40   10.80
   0 -13   0   13.50    6.90
   0 -13   0   -0.10    7.60
   0 -13   0   -1.10    3.90
   0 -13   0    1.00    5.20
  -1 -13   0    7.10    8.90
   1 -13   0    9.30    9.60
  -1 -13   0   19.60    8.30
   1 -13   0   16.70    8.90
  -1 -13   0    7.50    5.40
  -1 -13   0   13.50    7.10
  -1 -13   0   22.40    9.30
  -2 -13   0   24.50    9.60
  -2 -13   0   26.60   10.40
  -2 -13   0   12.50   10.20
  -2 -13   0   31.10   21.40
   2 -13   0   10.80    8.60
  -2 -13   0   21.30    8.20
  -2  13   0   23.40    8.90
  -3 -13   0   22.20    9.90
   3 -13   0   22.10    9.90
  -3 -13   0   25.90    7.30
  -3 -13   0   14.60    9.10
  -3 -13   0   72.99   30.30
  -3 -13   0   13.00    7.10
  -3  13   0   19.60    8.00
  -3  13   0   34.00    8.30
  -4 -13   0   42.40   21.50
   4 -13   0   24.10    9.80
  -4 -13   0   53.79   14.40
  -4 -13   0   43.20   12.10
  -4  13   0   31.10    6.30
  -4  13   0   34.20    9.10
  -4  13   0   34.90    8.30
  -5 -13   0   21.10   17.40
  -5 -13   0   44.00   11.80
  -5  13   0   34.30    5.40
  -5  13   0   36.10    8.60
  -5  13   0   25.20    6.80
  -6 -13   0   24.40    5.40
  -6 -13   0   28.90    8.70
   6 -13   0   16.80    7.30
  -6 -13   0   19.50   14.90
  -6 -13   0   21.70    8.30
  -6  13   0   24.10    4.10
  -6  13   0   21.60    5.30
  -6  13   0   22.30    8.70
  -7 -13   0   12.40   17.10
  -7 -13   0   23.60    6.60
   7 -13   0   17.40    5.70
  -7 -13   0   18.90    5.90
  -7  13   0   28.80    4.20
  -7  13   0   30.10    5.80
   0 -14   0  418.16   45.60
   1 -14   0   28.40    8.80
  -2 -14   0    0.30    4.80
  -2 -14   0    5.10    4.60
   2 -14   0    2.70    5.40
  -3 -14   0   30.10    9.20
   3 -14   0   21.90    8.30
   4 -14   0   13.00    5.80
  -4 -14   0   20.60    8.00
  -4 -14   0   11.70    5.60
  -5 -14   0   46.90    8.90
   5 -14   0   57.99   10.20
   0 -15   0   -0.60    3.10
   1 -15   0   47.20    8.70
   2 -15   0    2.30    3.20
  14   0  -1   11.70    3.50
  14   0  -1   26.10   13.40
 -14   0   1    2.00   11.00
 -14   0   1    4.60    5.20
  13   0  -1  133.49   17.10
 -13   0   1  177.08   24.00
  13   0  -1  159.38   14.50
 -13   0   1  140.29   44.20
  13   0  -1  152.78   23.90
  12   0  -1   68.79    9.20
  12   0  -1   96.39   22.10
  12   0  -1   76.29   12.30
 -12   0   1   87.99   10.60
 -11   0   1  104.69   14.60
  11   0  -1  119.49   16.60
  11   0  -1  128.89   27.10
  11   0  -1  113.19   16.10
  11   0  -1  122.69   13.40
  11   0  -1  127.49   27.60
 -10   0   1  288.67   30.00
  10   0  -1  273.77   27.70
  10   0  -1  253.27   46.40
  10   0  -1  303.57   32.40
  10   0  -1  280.47   30.60
  10   0  -1  308.37   34.40
   9   0  -1   33.00    7.00
   9   0  -1   60.09   13.70
  -9   0   1   58.89   10.30
   9   0  -1   36.10    8.90
  -9   0   1   25.50   28.00
   9   0  -1   46.30   10.70
  -9   0   1  -11.40   28.80
   9   0  -1   45.30   16.10
  -8   0   1  115.89   33.10
  -8   0   1  116.39   16.70
   8   0  -1  133.19   15.70
   8   0  -1  121.89   17.60
   8   0  -1  149.19   19.70
   8   0  -1  143.39   22.40
   8   0  -1  -78.89  126.39
   7   0  -1   38.90    9.20
  -7   0   1   32.40   17.00
   7   0  -1  -35.30   47.50
   7   0  -1   41.50    9.30
  -7   0   1   38.80   13.00
   6   0  -1  889.11  162.98
  -6   0   1 1002.40   83.09
   6   0  -1  852.51   80.69
   6   0  -1  898.21   82.79
   5   0  -1   -0.20    3.10
   4   0  -1  848.42   79.39
   4   0  -1  764.72   71.99
   4   0  -1  838.22  117.89
   4   0  -1  744.53   84.19
  -4   0   1  886.41   77.99
   3   0  -1 1954.60  198.38
  -3   0   1 2146.69  167.78
   3   0  -1 1769.32  166.78
   3   0  -1 1806.62  172.68
   2   0  -1  147.19   20.70
   2   0  -1  157.58   31.90
  -2   0   1  153.78   17.70
  -1   0   1   17.00    4.10
   1   0  -1   24.60    6.00
  -1   0   1   24.30    4.50
   1   0  -1   21.40    4.50
  -1   0  -1   67.19   18.10
   1   0   1   53.19    8.50
  -1   0  -1   58.99    7.90
   1   0   1   62.99    8.00
  -1   0  -1   57.59    9.00
  -2   0  -1 3438.26  304.37
   2   0   1 3262.07  282.97
  -2   0  -1 3213.98  283.17
  -3   0  -1 1949.10  216.58
  -3   0  -1 2052.39  174.28
  -3   0  -1 1780.42  165.48
   3   0   1 1897.21  167.58
   3   0   1 1888.71  172.28
   4   0   1  163.38   29.90
  -4   0  -1  220.28   32.70
   4   0   1  166.98   19.20
  -4   0  -1  184.88   23.30
   4   0   1  174.18   25.10
   5   0   1  282.57   99.09
  -5   0  -1  306.47   46.10
   5   0   1  284.07   29.90
   5   0   1  273.57   37.20
   5   0   1  275.07   46.10
  -5   0  -1  320.97   35.50
  -6   0  -1  100.49   16.30
   6   0   1  102.29   65.69
  -6   0  -1  143.09   30.90
   6   0   1   91.19   16.20
   6   0   1  100.09   24.50
   6   0   1  112.69   15.60
   7   0   1 2651.23  316.67
   7   0   1 2196.48  196.08
   7   0   1 2276.07  214.78
   7   0   1 2283.07  198.78
  -8   0  -1  160.48   22.30
   8   0   1  248.88  140.39
   8   0   1  189.38   19.30
  -8   0  -1  233.08   33.90
   8   0   1  171.48   23.50
  -8   0  -1  169.38   30.90
   8   0   1  184.18   22.30
   9   0   1    8.10    5.10
  -9   0  -1   36.10   24.10
   9   0   1   15.30    4.10
  -9   0  -1  -22.80   24.00
   9   0   1    3.30   12.40
  -9   0  -1   13.10    6.20
   9   0   1   25.50    8.20
   9   0   1   14.90    7.60
 -10   0  -1  505.05   58.89
  10   0   1  504.85   50.89
  10   0   1  555.34   47.50
 -10   0  -1  511.25   49.30
  10   0   1  537.25   53.09
  10   0   1  482.35   60.29
 -10   0  -1  458.75   94.59
  10   0   1  522.55   49.90
  11   0   1   38.20    9.80
  11   0   1   28.70   13.40
 -11   0  -1   37.50    8.70
  11   0   1   67.99   16.60
 -11   0  -1   24.70   13.00
  11   0   1   58.59   10.40
  11   0   1   40.20    6.90
  12   0   1   34.40    5.50
 -12   0  -1   31.10    6.40
  12   0   1   18.30   12.50
  12   0   1   41.90    8.10
  13   0   1   18.20    2.90
  13   0   1   37.60   10.90
 -13   0  -1   12.30    6.40
 -13   0  -1    9.70   14.80
  13   0   1   17.70    5.40
  14   0   1    0.50    1.70
 -14   0  -1   -3.20    9.40
  14   0   1   -5.00    8.40
 -14  -1   1    7.90    5.20
 -14  -1   1    0.80   11.40
  14  -1  -1    1.60    1.90
  14   1  -1    1.80    2.20
 -14   1   1   -2.80    4.40
 -14   1   1   -1.80   10.30
 -13  -1   1   16.20   11.10
  13  -1  -1   22.00    5.40
  13  -1  -1   28.70    7.80
 -13  -1   1   15.80   19.60
  13   1  -1   16.60    3.40
  13   1  -1   16.60    5.20
 -13   1   1   19.20    4.70
  12  -1  -1   48.80   14.40
 -12  -1   1   37.20   30.20
  12  -1  -1   28.70    6.80
  12  -1  -1   38.50    5.20
  12   1  -1    6.40   12.60
 -12   1   1   35.50    7.20
  12   1  -1   15.10   11.00
  12   1  -1   28.60    5.40
  12   1  -1   31.70    8.50
  12   1  -1   29.50    7.10
 -11  -1   1   99.49   43.60
  11  -1  -1  173.98   33.30
  11  -1  -1  164.48   20.60
  11  -1  -1  177.18   19.40
  11  -1  -1  161.98   16.70
 -11   1   1  154.28   18.70
  11   1  -1  171.98   32.10
  11   1  -1  148.89   19.60
  11   1  -1  164.98   20.90
  10  -1  -1   98.09   18.70
  10  -1  -1   76.09   23.80
 -10  -1   1   28.60   43.80
  10  -1  -1   80.79   13.80
 -10  -1   1   74.49   12.00
  10  -1  -1   84.39   14.00
  10  -1  -1   89.09   10.70
  10   1  -1   92.49   15.10
  10   1  -1   82.59   11.00
  10   1  -1   81.09   13.10
  10   1  -1   92.99   17.20
 -10   1   1   87.39   13.40
   9  -1  -1   45.20   10.70
  -9  -1   1   38.90   15.50
   9  -1  -1   52.79   11.80
  -9  -1   1   56.49    9.60
  -9  -1   1   19.80   32.00
   9  -1  -1   60.39   11.20
   9  -1  -1   41.00    7.00
   9  -1  -1   35.10   13.60
   9  -1  -1   87.69  159.28
  -9   1   1   55.69   30.70
  -9   1   1   47.00    7.20
   9   1  -1   51.29   13.00
   9   1  -1   34.30    8.40
   9   1  -1   52.19   11.40
   9   1  -1   95.19   29.90
  -9   1   1   44.00   20.20
  -9   1   1   56.89   11.00
   9   1  -1   31.90    6.70
  -8  -1   1  242.38   35.80
  -8  -1   1  302.57   45.30
   8  -1  -1  267.97   27.40
   8  -1  -1  242.28   27.70
  -8  -1   1  223.38   25.00
   8  -1  -1  251.37   23.60
   8  -1  -1  265.87   26.60
   8  -1  -1  531.55  152.58
   8  -1  -1  236.98   35.70
   8   1  -1  198.28   25.20
  -8   1   1  268.07   45.70
  -8   1   1  257.27   25.50
   8   1  -1  221.68   25.20
  -8   1   1  236.28   28.30
   8   1  -1  207.68   27.50
  -8   1   1  196.48   22.50
  -8   1   1  318.17   41.50
  -8   1   1  210.68   29.50
   7  -1  -1  118.99   16.30
   7  -1  -1  145.19   79.49
  -7  -1   1   79.09   23.40
   7  -1  -1  107.59   13.40
  -7   1   1  105.09   16.00
  -7   1   1   78.79   13.40
   7   1  -1   81.89  106.79
   7   1  -1   86.69   13.60
   7   1  -1   95.19   15.00
  -7   1   1   89.09   22.00
  -6  -1   1  361.26   48.50
   6  -1  -1  323.27   32.30
   6  -1  -1  421.16  110.29
   6  -1  -1  331.47   34.00
  -6   1   1  310.97   32.70
   6   1  -1  311.37   32.70
  -6   1   1  357.46   43.20
  -6   1   1  334.17   34.70
   6   1  -1  441.76  113.69
   5  -1  -1 1896.41  169.98
   5  -1  -1 1834.72  189.38
   5  -1  -1 2269.87  240.98
  -5   1   1 2047.10  180.28
  -5   1   1 2142.19  194.48
  -5   1   1 1938.41  170.88
   5   1  -1 2150.38  236.58
   5   1  -1 1951.70  177.78
   5   1  -1 1879.51  170.08
   4  -1  -1  533.55   60.89
  -4  -1   1  612.04   58.19
   4  -1  -1  513.05   45.40
   4  -1  -1  529.85   86.09
  -4   1   1  539.85   53.69
   4   1  -1  448.86   44.80
   4   1  -1  376.46   53.79
  -4   1   1  503.45   60.29
  -4   1   1  420.26   45.20
   4   1  -1  474.85   80.19
   4   1  -1  513.05   50.19
   3  -1  -1  177.78   47.20
  -3  -1   1  178.18   23.80
   3  -1  -1  137.29   24.00
  -3   1   1  145.79   20.70
   3   1  -1  117.19   21.40
   3   1  -1  154.48   40.40
   3   1  -1  155.28   18.40
  -3   1   1  141.49   24.50
   2  -1  -1  506.45   67.99
  -2  -1   1  532.65   53.09
   2  -1  -1  522.35   55.09
   2   1  -1  575.54   48.60
   2   1  -1  525.45   53.49
   2   1  -1  523.55   64.49
  -2   1   1  593.54   56.49
  -2   1   1  548.05   52.89
   1  -1  -1  803.82   94.29
  -1  -1   1  890.41   90.49
   1  -1  -1 1049.40   89.89
  -1  -1   1 1062.39   88.39
  -1   1   1 1162.58   90.59
  -1   1   1 1071.09   89.59
   0  -1  -1 1764.32  151.98
   0  -1  -1 1601.64  151.48
   0  -1  -1 2028.50  150.88
   0   1  -1 1920.21  151.78
   0   1  -1 1788.92  152.88
   0   1   1 1921.71  150.08
   0   1   1 1799.92  150.68
   0   1   1 1583.94  151.08
   0   1   1 1706.63  152.08
  -1  -1  -1 1699.23  135.59
   1  -1   1 1286.47  124.69
   1  -1   1 1551.24  126.39
   1   1   1 1277.37  123.09
  -1   1  -1 1414.96  138.69
   1   1   1 1511.25  122.99
  -1   1  -1 1410.76  126.29
  -2  -1  -1  873.51   78.19
  -2  -1  -1  795.42   92.49
   2  -1   1  701.83   75.89
   2  -1   1  816.42   78.89
  -2  -1  -1  861.61   70.69
   2   1   1  968.30   74.59
  -2   1  -1  857.41   80.19
   2   1   1  742.43   75.99
  -2   1  -1  810.12   97.49
  -3  -1  -1  427.66   45.70
   3  -1   1  363.76   44.60
   3  -1   1  364.66   41.70
  -3  -1  -1  448.86   66.59
  -3  -1  -1  435.16   35.80
  -3   1  -1  378.16   45.70
   3   1   1  378.56   38.60
  -3   1  -1  323.07   40.10
  -3   1  -1  343.47   65.69
   3   1   1  298.87   41.00
   4  -1   1  502.55   58.59
   4  -1   1  573.04   64.59
  -4  -1  -1  595.14   65.09
   4  -1   1  538.45   90.79
   4  -1   1  452.15   49.80
  -4  -1  -1  624.74   52.49
  -4   1  -1  578.64   58.69
  -4   1  -1  625.24   67.39
  -4   1  -1  519.25   50.99
   4   1   1  573.34   56.39
   4   1   1  523.65   61.49
   5  -1   1  110.69   48.50
   5  -1   1   61.99   17.30
   5  -1   1   94.49   29.90
   5  -1   1   76.19   11.80
   5   1   1  208.58   65.19
  -5   1  -1   74.99   12.40
   5   1   1   56.29   10.70
   5   1   1   87.09   20.50
  -5   1  -1  106.59   33.90
   5   1   1   49.80   19.10
  -6  -1  -1   28.10    9.20
   6  -1   1  -25.00   43.60
   6  -1   1    9.60    9.00
   6  -1   1   18.00    6.00
   6  -1   1   14.50    6.30
   6   1   1   39.80   73.79
   6   1   1   21.90   12.50
  -6   1  -1   10.00   11.90
  -6   1  -1    6.20    4.50
   6   1   1    9.10    4.70
  -6   1  -1   18.60    9.00
  -6   1  -1   11.50    5.90
   7  -1   1  114.89   17.50
  -7  -1  -1  169.68   33.10
  -7  -1  -1  156.28   22.90
   7  -1   1  116.69   15.10
   7  -1   1  255.77   84.39
   7   1   1   96.59   26.20
  -7   1  -1   91.79   32.20
  -7   1  -1  114.79   15.40
  -7   1  -1  124.99   23.20
   7   1   1  121.39   15.50
   7   1   1   96.89   16.00
   7   1   1  115.29   78.89
  -7   1  -1  135.79   19.20
   8  -1   1   17.20    4.30
   8  -1   1   39.30   94.19
   8  -1   1   -3.00   11.90
   8  -1   1    7.50    6.00
  -8  -1  -1    2.20    6.10
   8  -1   1   21.60    6.10
  -8  -1  -1    5.00   17.80
  -8   1  -1    7.70    3.30
   8   1   1    7.40    3.60
   8   1   1   15.50    6.50
  -8   1  -1   -3.00    3.70
   8   1   1    0.80    3.50
   8   1   1   11.80    6.30
  -8   1  -1    3.60   11.10
   9  -1   1    6.10    4.60
  -9  -1  -1   -2.60    6.90
   9  -1   1    1.20    2.50
   9  -1   1   -3.50    5.60
  -9  -1  -1   19.10   11.20
  -9  -1  -1   27.90   18.40
  -9  -1  -1    6.90    4.90
   9  -1   1   -3.70  136.89
   9   1   1   10.70    5.30
   9   1   1    5.00    5.00
   9   1   1   14.30   14.30
   9   1   1    3.90    4.40
  -9   1  -1    7.90    9.50
  -9   1  -1   -8.30   18.70
  -9   1  -1    4.80    3.00
   9   1   1   11.40    4.00
  10  -1   1  156.68   19.20
  10  -1   1  129.39   15.00
 -10  -1  -1  123.79   23.30
  10  -1   1  160.48   18.60
  10  -1   1  111.19   25.40
 -10  -1  -1  132.89   16.90
  10  -1   1  168.98   24.30
  10   1   1  148.89   19.60
  10   1   1  151.98   34.00
  10   1   1  132.99   15.80
  10   1   1  118.39   20.20
 -10   1  -1  159.38   18.80
  10   1   1  145.39   22.20
 -11  -1  -1   -2.40    4.40
 -11  -1  -1    0.50    9.00
 -11  -1  -1   33.10   36.70
  11  -1   1   15.30    6.00
  11  -1   1    9.60    3.30
  11  -1   1   15.70    6.30
  11  -1   1   -1.40   10.60
  11   1   1    4.10    8.80
 -11   1  -1    9.50    4.00
  11   1   1   15.70    6.10
  11   1   1    7.40    3.00
  11   1   1    0.30   12.30
  11   1   1    4.50    5.00
  12  -1   1    9.00    2.40
 -12  -1  -1   10.20    8.70
  12  -1   1   10.10    8.90
  12  -1   1    4.30    3.60
  12   1   1    8.20    5.00
  12   1   1   25.30   11.80
  12   1   1   13.40    6.80
  12   1   1   10.40   10.80
 -12   1  -1    3.60    3.20
  12   1   1    2.20    2.20
  13  -1   1   23.20    5.60
 -13  -1  -1   20.20    7.50
 -13  -1  -1   13.90   19.00
  13  -1   1   14.30    7.00
 -13   1  -1   15.70    5.40
  13   1   1   31.50    6.90
  13   1   1   23.00    3.90
  13   1   1   21.40    6.40
 -13   1  -1   20.60    8.30
  14  -1   1    6.70    3.00
  14  -1   1   -3.60    5.00
 -14  -1  -1   -2.50    9.50
 -14   1  -1    3.90    9.80
  14   1   1   16.80    4.00
  14  -2  -1    9.00    5.70
 -14  -2   1    6.80    7.40
 -14  -2   1   -2.70    8.70
  14  -2  -1    1.30    1.70
 -14   2   1    5.80    4.90
 -14   2   1   -6.00    8.80
  14   2  -1    0.10    1.60
  14   2  -1    7.10    2.80
 -13  -2   1    4.70   14.90
  13  -2  -1    0.90    5.50
  13  -2  -1    3.10    2.90
 -13  -2   1   -0.90    6.30
  13   2  -1    9.10    4.00
 -13   2   1    5.90    3.20
  13   2  -1    9.40    3.60
  13   2  -1   16.50   13.00
  13   2  -1    5.30    2.10
  12  -2  -1    0.60    2.90
 -12  -2   1    1.00    9.50
 -12  -2   1    9.60   21.70
  12  -2  -1    5.60   10.50
  12   2  -1    1.40    3.40
  12   2  -1    5.20    7.10
  12   2  -1    4.00    2.50
 -12   2   1    3.80    3.10
  11  -2  -1    0.20    3.10
  11  -2  -1    8.10    7.40
 -11  -2   1   -7.30   19.00
 -11  -2   1    6.80    8.50
  11  -2  -1   -1.10    1.80
 -11  -2   1  -27.00   27.30
  11   2  -1    5.50    4.70
  11   2  -1    3.20    2.30
 -11   2   1    4.80    3.50
  11   2  -1   -0.70    3.50
  11   2  -1    8.60    6.90
 -10  -2   1  184.58   54.89
  10  -2  -1  207.28   32.70
 -10  -2   1  157.48   25.80
  10  -2  -1  183.98   18.00
  10  -2  -1  150.98   21.30
  10  -2  -1   67.29  317.67
 -10  -2   1  143.69   39.10
  10  -2  -1  220.78   21.40
  10   2  -1  188.88   19.60
  10   2  -1  168.28   22.20
 -10   2   1  220.58   45.80
 -10   2   1  184.28   21.80
 -10   2   1  161.38   17.60
  10   2  -1  172.78   24.80
  -9  -2   1   33.90   13.00
   9  -2  -1   39.60    8.40
   9  -2  -1   83.19   25.00
  -9  -2   1   39.70   32.30
   9  -2  -1   39.40    9.30
  -9  -2   1   50.29   25.40
   9  -2  -1   50.29   13.50
   9  -2  -1   48.80    7.00
  -9  -2   1   39.70    8.90
   9  -2  -1  246.58  153.88
  -9   2   1   39.50   22.40
  -9   2   1   42.20    6.80
   9   2  -1   27.60    8.00
   9   2  -1   30.60    7.50
  -9   2   1   27.90    8.40
  -9   2   1   49.80   13.20
   9   2  -1   48.10    8.60
  -9   2   1   28.70    7.20
   9   2  -1   23.90    8.80
   8  -2  -1   45.50   11.60
   8  -2  -1   32.40    5.60
   8  -2  -1   16.50    6.80
  -8  -2   1   21.00   13.40
  -8  -2   1    9.50   17.60
   8  -2  -1   29.40    7.60
   8  -2  -1   10.30   80.99
  -8   2   1   27.10    5.40
   8   2  -1   18.90    6.70
  -8   2   1   12.30    5.60
  -8   2   1   16.90    8.60
  -8   2   1   14.50    6.10
  -8   2   1   27.40   17.20
   8   2  -1   23.20    7.30
   8   2  -1   14.50    5.40
   8   2  -1    7.60    7.70
   7  -2  -1  250.67   25.80
   7  -2  -1  280.87  103.89
   7  -2  -1  265.77   28.90
  -7  -2   1  352.66   51.19
  -7   2   1  248.88   26.60
  -7   2   1  219.58   53.29
  -7   2   1  243.68   29.00
  -7   2   1  213.98   37.20
   7   2  -1  239.58   28.00
   7   2  -1  236.48   26.20
   6  -2  -1  639.14  121.49
   6  -2  -1  516.55   47.20
  -6  -2   1  571.64   68.79
   6  -2  -1  538.05   49.20
  -6   2   1  511.75   50.79
  -6   2   1  573.64   63.29
   6   2  -1  532.55   56.99
  -6   2   1  474.65   51.19
   6   2  -1  467.85   49.20
  -6   2   1  536.35   73.69
   6   2  -1  455.85  142.59
   6   2  -1  473.95   49.10
   5  -2  -1 1364.06  173.38
   5  -2  -1 1255.27  110.19
  -5  -2   1 1303.57  112.19
  -5  -2   1 1469.55  130.79
   5   2  -1 1395.36  187.38
   5   2  -1 1207.78  116.19
   5   2  -1 1150.18  110.19
  -5   2   1 1248.38  123.19
  -5   2   1 1210.58  111.89
  -5   2   1 1256.07  133.39
   4  -2  -1  483.05   60.29
   4  -2  -1  566.84   89.39
   4   2  -1  392.96   52.89
   4   2  -1  493.35   47.40
  -4   2   1  535.05   61.49
  -4   2   1  500.95   56.89
   4   2  -1  440.86   43.60
  -4   2   1  470.55   45.10
   3  -2  -1   99.89   37.30
   3  -2  -1  142.59   25.40
  -3  -2   1  144.69   23.40
   3   2  -1  127.69   15.40
   3   2  -1  118.69   20.30
  -3   2   1  132.59   21.50
  -2  -2   1 2078.59  163.88
   2  -2  -1 1704.63  178.78
   2  -2  -1 1866.31  165.58
  -2  -2   1 1917.71  165.18
  -2   2   1 1700.13  163.98
  -2   2   1 1827.32  166.18
  -1  -2   1   35.60    7.60
   1  -2  -1   42.50    9.90
   1  -2  -1   39.00   14.70
  -1  -2   1   25.20    7.60
   1  -2  -1   35.90    7.30
  -1   2   1   39.50    9.40
  -1   2   1   23.40    7.80
   0  -2   1   92.99   13.60
   0  -2  -1   92.39   13.60
   0  -2  -1   94.49   11.90
   0  -2   1  102.49   12.70
   0   2  -1   93.99   13.30
   0   2   1   97.69   11.80
   1  -2   1  768.12   63.49
  -1  -2  -1  618.14   63.19
   1  -2   1  620.04   60.09
  -1  -2  -1  651.43   60.09
   1  -2   1  633.34   72.19
  -1  -2  -1  663.83   66.19
  -1   2  -1  640.74   63.09
  -2  -2  -1 2358.46  195.48
  -2  -2  -1 2256.57  190.58
   2  -2   1 2252.77  193.28
   2  -2   1 1853.81  190.08
  -2  -2  -1 2037.90  202.08
  -2   2  -1 2103.69  217.38
  -2   2  -1 2122.19  194.08
   2   2   1 2419.46  186.48
   3  -2   1  926.61   91.19
  -3  -2  -1  911.61  108.59
   3  -2   1 1045.10   95.89
  -3   2  -1  812.92   82.49
  -3   2  -1  963.30   96.19
   3   2   1 1079.09   85.79
   3   2   1  852.41   92.39
   4  -2   1  221.58   36.40
   4  -2   1  218.18   62.79
   4  -2   1  206.38   31.10
  -4  -2  -1  291.67   38.20
   4   2   1  202.08   21.90
   4   2   1  162.48   29.10
  -4   2  -1  188.58   22.50
  -4   2  -1  222.88   36.10
   4   2   1  220.18   26.30
  -5  -2  -1  851.21   84.39
   5  -2   1  697.63   62.19
   5  -2   1  633.54  115.49
   5   2   1  648.84   61.79
   5   2   1  713.53   69.49
   5   2   1  549.54   73.79
  -5   2  -1  646.14   63.29
  -5   2  -1  701.83   83.69
   5   2   1  755.22  139.49
  -5   2  -1  700.03   74.89
  -6  -2  -1  204.88   37.10
   6  -2   1  184.28   20.60
   6  -2   1  209.08   80.69
   6  -2   1  159.38   18.00
   6   2   1  146.39   18.70
  -6   2  -1  139.09   18.00
  -6   2  -1  130.49   28.20
  -6   2  -1  131.69   19.90
   6   2   1  158.58   19.50
   6   2   1  172.38   25.20
  -6   2  -1  217.58   40.70
  -7  -2  -1   47.80   20.20
   7  -2   1   17.60    5.90
   7  -2   1   38.60   62.49
   7  -2   1   24.70    8.70
  -7   2  -1   27.40    7.80
   7   2   1   27.10   13.90
   7   2   1   18.10    7.00
  -7   2  -1    8.00   10.00
  -7   2  -1   35.40   22.50
   7   2   1   15.60    5.80
  -7   2  -1   26.00    8.90
  -8  -2  -1   59.69   16.20
   8  -2   1  105.89   74.29
   8  -2   1   85.99   13.00
  -8  -2  -1   85.59   30.80
   8  -2   1   81.49   15.00
   8  -2   1   72.69    9.60
   8  -2   1   95.99   22.10
   8  -2   1   91.89   12.60
   8   2   1   79.69   10.70
   8   2   1   69.59   11.70
  -8   2  -1   61.99   21.20
  -8   2  -1   93.29   21.40
  -8   2  -1   65.69    9.60
   8   2   1   72.09   12.50
  -8   2  -1   61.89   14.60
   8   2   1   76.09   13.80
  -8   2  -1   56.49   11.90
   9  -2   1   23.00    5.10
   9  -2   1   39.40   13.10
  -9  -2  -1   40.70   24.10
   9  -2   1    5.50    9.90
  -9  -2  -1   18.20   21.30
  -9  -2  -1   18.40    6.90
   9  -2   1   14.50    5.90
  -9  -2  -1   10.90   10.20
   9  -2   1  300.37  233.88
  -9  -2  -1   26.10   12.20
   9  -2   1   21.00    7.60
   9   2   1   10.70    6.40
   9   2   1   26.60    7.00
   9   2   1   25.70    8.40
  -9   2  -1   17.10    4.50
  -9   2  -1    9.80    6.00
  -9   2  -1   62.09   24.10
   9   2   1   33.80    6.60
  -9   2  -1   17.90    6.80
  -9   2  -1   15.50    9.80
  -9   2  -1   25.40   20.00
  10  -2   1  199.58   36.60
 -10  -2  -1  121.69   23.20
  10  -2   1  156.48   15.70
  10  -2   1   69.39  253.27
  10  -2   1  145.59   19.30
 -10  -2  -1   90.49   33.50
  10   2   1  166.38   20.50
  10   2   1  147.19   19.90
  10   2   1  156.48   22.50
 -10   2  -1  150.38   19.50
  10   2   1  172.58   17.50
 -10   2  -1  146.49   15.70
 -11  -2  -1  148.99   55.99
  11  -2   1  180.48   21.20
  11  -2   1  170.08   16.60
 -11  -2  -1  133.99   23.00
 -11   2  -1  183.88   21.30
  11   2   1  188.38   25.10
  11   2   1  186.28   18.80
  11   2   1  204.08   22.80
  11   2   1  166.98   20.60
  12  -2   1  155.48   18.70
 -12  -2  -1  196.18   23.90
  12  -2   1  198.78   28.50
 -12   2  -1  169.48   18.90
  12   2   1  161.28   17.00
  12   2   1  155.78   23.10
  12   2   1  147.69   19.20
  12   2   1  155.28   23.10
  13  -2   1   44.70    7.30
 -13  -2  -1   60.69   28.50
  13  -2   1   32.50   10.40
  13   2   1   41.80    5.70
  13   2   1   48.60    7.80
 -13   2  -1   48.60    7.00
  13   2   1   44.10    8.10
 -14  -2  -1   26.90   25.40
  14  -2   1   48.10    6.80
  14  -2   1   66.69   10.80
  14   2   1   62.09    8.10
 -14   2  -1   64.69   23.80
 -14  -3   1   14.90   14.10
  14  -3  -1   22.60    7.00
 -14   3   1   21.80    5.30
  14   3  -1   33.70    5.30
  14   3  -1   28.70    3.40
 -14   3   1    3.70   11.80
  13  -3  -1   26.20    9.40
 -13  -3   1    5.70   19.00
 -13  -3   1   16.80    7.20
  13  -3  -1   18.00    4.30
 -13   3   1   23.30    4.90
  13   3  -1   22.10    5.40
  13   3  -1   17.30   11.20
  13   3  -1   16.10    3.50
  13   3  -1   18.60    5.20
  12  -3  -1   38.20    7.70
 -12  -3   1   39.10   11.80
  12  -3  -1   35.50   11.30
 -12  -3   1   85.69   41.00
 -12   3   1   60.79    9.10
  12   3  -1   37.40    8.40
  12   3  -1   49.00   13.00
  12   3  -1   50.99   12.30
  12   3  -1   36.80    6.70
  11  -3  -1   34.30    8.20
  11  -3  -1   52.29   17.00
 -11  -3   1   64.29   31.50
 -11  -3   1   81.29   18.00
 -11  -3   1   20.50   11.90
 -11  -3   1   25.00   43.00
  11   3  -1   34.40    8.80
 -11   3   1   54.19    9.90
  11   3  -1   66.29   15.20
  11   3  -1   55.19   10.80
  11   3  -1   50.99    7.90
 -11   3   1   66.19   10.60
  10  -3  -1  107.49   23.70
 -10  -3   1   79.19   38.30
  10  -3  -1   89.79   13.70
 -10  -3   1  100.09   18.30
 -10  -3   1   93.09   49.70
 -10  -3   1  219.38   64.29
  10  -3  -1 -134.99  175.08
 -10   3   1  102.99   15.30
 -10   3   1  145.09   40.40
  10   3  -1  103.39   12.70
  10   3  -1   75.39   14.30
  10   3  -1  114.89   16.50
  10   3  -1   78.69   17.80
 -10   3   1   96.69   11.70
   9  -3  -1   72.09  118.69
  -9  -3   1   37.00   25.40
   9  -3  -1   47.00    6.40
  -9  -3   1   36.50   30.80
   9  -3  -1   83.49   23.30
   9  -3  -1   31.50    8.00
  -9  -3   1   27.60   12.30
   9   3  -1   36.70    9.30
  -9   3   1   38.60    9.50
   9   3  -1   34.90    7.00
  -9   3   1   42.00    7.30
   9   3  -1   39.80   12.30
  -9   3   1   40.00   12.00
  -9   3   1   35.70   19.90
  -9   3   1   34.60    9.10
   9   3  -1   51.59   10.60
  -8  -3   1  102.09   31.30
   8  -3  -1   80.39   21.70
   8  -3  -1   89.89   10.10
  -8  -3   1   84.69   30.40
   8  -3  -1   82.99   83.19
   8  -3  -1   88.09   12.60
   8   3  -1   65.39   12.90
   8   3  -1   92.89   12.00
   8   3  -1   88.49   14.70
  -8   3   1   70.49   13.50
  -8   3   1   89.59   13.80
  -8   3   1   90.39   16.50
  -8   3   1   90.49   11.10
   8   3  -1   82.09   16.00
  -8   3   1   60.39   21.10
  -7  -3   1   -6.40    8.50
  -7  -3   1   24.20   16.20
   7  -3  -1    6.30    6.50
  -7  -3   1    3.60   11.70
   7  -3  -1   12.60    6.00
   7  -3  -1  146.89   63.89
   7  -3  -1   13.70   10.20
   7   3  -1   16.90    6.30
  -7   3   1   17.10    4.80
  -7   3   1    8.70    5.30
  -7   3   1    7.50   19.30
  -7   3   1   13.10    7.60
   7   3  -1    8.00    5.10
  -7   3   1   11.50   11.90
  -7   3   1   11.30    5.60
  -6  -3   1  119.09   26.60
  -6  -3   1  161.08   39.00
   6  -3  -1  123.69   63.99
  -6   3   1  116.09   16.80
  -6   3   1   86.89   14.20
   6   3  -1  115.39   15.30
  -6   3   1   66.69   20.50
  -6   3   1  106.79   34.00
   6   3  -1  107.89   21.10
  -5  -3   1  569.44   65.39
  -5  -3   1  550.54   61.59
   5  -3  -1  622.34  103.19
   5   3  -1  373.76   58.99
  -5   3   1  442.76   46.60
  -5   3   1  553.54   69.19
  -5   3   1  499.55   59.89
   5   3  -1  457.45   44.60
  -5   3   1  406.76   44.20
   5   3  -1  493.25   49.60
   4  -3  -1   10.50   23.90
  -4  -3   1   41.20   13.80
  -4  -3   1   27.80   14.60
   4  -3  -1   18.40   15.30
   4   3  -1   36.00   13.30
   4   3  -1   43.90    9.90
   4   3  -1   22.80    9.10
  -4   3   1   35.00   16.80
  -4   3   1   39.00    8.90
  -4   3   1   18.40    8.90
   3  -3  -1   14.60   17.80
   3  -3  -1   11.90    9.60
  -3  -3   1    9.70    7.50
  -3   3   1   -6.30    6.90
   3   3  -1   -0.10    3.90
  -3   3   1    9.60    8.40
  -3   3   1    6.10    4.00
  -2  -3   1   68.79   20.10
   2  -3  -1   29.20   21.50
   2  -3  -1   77.79   23.80
   2  -3  -1   60.99   16.90
  -2  -3   1   55.79   12.90
   2   3  -1   78.09    9.50
  -2   3   1   82.29   17.10
  -1  -3   1 1237.68  107.29
   1  -3  -1 1037.70  112.39
   1  -3  -1 1185.48  106.59
   1  -3  -1 1434.46  109.09
  -1   3   1 1038.30  109.39
  -1   3   1 1239.18  109.99
   0  -3  -1 1947.11  165.68
   0  -3  -1 1680.93  167.38
   0  -3   1 1735.53  167.48
   0  -3   1 2141.99  166.78
   0   3   1 2077.69  166.18
  -1  -3  -1 1232.98  112.49
  -1  -3  -1 1166.98  113.29
   1  -3   1 1398.96  113.99
   1  -3   1 1118.29  122.69
   1  -3   1 1368.86  113.89
   1  -3   1 1494.75  119.19
  -1  -3  -1 1146.59  116.29
   1  -3   1 1290.07  126.69
  -1   3  -1 1206.18  116.29
   2  -3   1 1104.19  129.99
   2  -3   1 1330.27  114.69
   2  -3   1 1159.98  131.49
  -2  -3  -1 1227.28  110.79
  -2  -3  -1 1111.79  116.89
  -2  -3  -1 1215.08  116.09
   2   3   1 1169.88  101.99
  -2   3  -1 1124.19  115.89
   2   3   1 1364.76  106.39
   3  -3   1  371.36   66.19
  -3  -3  -1  421.66   52.39
  -3  -3  -1  434.96   47.60
   3  -3   1  396.96   49.60
  -3   3  -1  340.17   37.30
   3   3   1  453.35   40.40
  -3   3  -1  351.46   49.30
   4  -3   1  295.57   65.19
  -4  -3  -1  242.78   33.40
   4  -3   1  218.58   39.50
  -4  -3  -1  275.47   40.20
   4   3   1  225.18   25.30
  -4   3  -1  158.38   34.30
   4   3   1  170.58   29.70
  -4   3  -1  155.08   29.70
   4   3   1  188.08   20.00
  -4   3  -1  185.28   22.30
  -5  -3  -1   23.30   13.30
  -5  -3  -1   18.30    9.10
  -5   3  -1    7.60    5.70
   5   3   1    8.60    4.60
   5   3   1   10.40    7.70
  -5   3  -1   14.40   11.60
   5   3   1   11.30   13.00
  -5   3  -1   45.90   18.70
  -5   3  -1   17.10    5.40
  -6  -3  -1  470.95   63.09
   6  -3   1  528.25  104.69
  -6   3  -1  390.76   39.80
  -6   3  -1  383.36   63.39
   6   3   1  340.97   43.90
  -6   3  -1  358.06   36.70
   6   3   1  335.67   35.00
  -6   3  -1  393.96   52.89
   6   3   1  339.57   36.70
   7  -3   1    2.10    4.20
  -7  -3  -1  -13.30   11.10
   7  -3   1    6.60   10.90
   7  -3   1   67.69   44.00
   7  -3   1    2.10    9.20
  -7  -3  -1   22.50   13.90
  -7   3  -1   10.80   10.40
   7   3   1    5.50    3.60
  -7   3  -1    5.70    4.40
   7   3   1    4.10   12.80
  -7   3  -1    7.80    5.80
  -7   3  -1   16.60   25.40
  -7   3  -1    1.40    3.20
  -7   3  -1    1.90    6.10
   7   3   1    1.30    3.40
   8  -3   1   46.70    9.80
  -8  -3  -1   46.20   14.90
   8  -3   1   60.89   21.20
  -8  -3  -1    9.20   18.80
  -8  -3  -1   33.80   16.90
   8  -3   1  127.79   84.39
  -8  -3  -1   46.30   14.20
   8   3   1   39.90    9.30
   8   3   1   66.49   26.60
  -8   3  -1   66.99    8.80
  -8   3  -1   54.69   17.40
   8   3   1   43.10   10.10
  -8   3  -1  119.99   31.60
  -8   3  -1   34.00    9.30
  -8   3  -1   44.00   10.40
   8   3   1   47.50   16.90
  -8   3  -1   53.09   12.70
   8   3   1   43.80    7.80
  -9  -3  -1   34.00   12.00
   9  -3   1   23.80    8.20
  -9  -3  -1   53.69   15.50
   9  -3   1   29.00   14.40
  -9  -3  -1  -18.70   31.30
   9  -3   1   12.00    4.40
   9  -3   1   90.79  113.59
  -9  -3  -1   37.60   35.90
  -9   3  -1   52.89   23.20
   9   3   1   24.50    7.20
  -9   3  -1   17.20    5.60
  -9   3  -1   28.80   10.70
   9   3   1   14.50    7.40
   9   3   1   21.50    5.50
  -9   3  -1   23.80    6.90
   9   3   1   23.30    9.10
  10  -3   1   90.89   13.80
 -10  -3  -1  148.89   43.30
 -10  -3  -1   79.49   48.00
  10  -3   1  104.89   22.00
  10  -3   1  250.47  269.27
 -10  -3  -1   90.89   18.90
  10   3   1   91.39   17.20
 -10   3  -1   83.59   14.50
 -10   3  -1  104.59   11.80
  10   3   1   99.69   12.40
  10   3   1   90.49   14.70
  10   3   1   84.29   13.60
 -10   3  -1   80.39   36.00
 -10   3  -1   83.89   15.60
  11  -3   1  150.08   19.60
 -11  -3  -1  219.38   39.50
 -11  -3  -1  109.59   23.10
  11  -3   1  236.18   36.80
  11   3   1  162.98   19.60
 -11   3  -1  137.49   18.90
  11   3   1  163.48   20.80
 -11   3  -1  155.68   15.70
  11   3   1  162.78   17.20
  11   3   1  147.49   22.50
  12  -3   1   81.09   23.50
  12  -3   1   59.19    8.80
 -12  -3  -1   43.50   30.10
 -12  -3  -1   25.40   10.90
 -12  -3  -1   66.69   12.60
 -12   3  -1   56.99    9.00
  12   3   1   45.60   11.80
  12   3   1   55.69    9.60
  12   3   1   43.60    9.70
  12   3   1   47.80    7.20
  13  -3   1   14.00    8.70
 -13  -3  -1   11.50   10.20
 -13  -3  -1    5.20   16.20
  13  -3   1    5.60    2.80
  13   3   1    0.50    1.60
  13   3   1    4.70    9.40
  13   3   1    2.80    3.70
 -13   3  -1    4.70    2.90
 -14  -3  -1   -1.80    9.60
  14  -3   1    8.70    4.20
  14   3   1    3.70    1.20
  14   3   1    1.30    2.20
 -14   3  -1    4.70    8.90
 -14  -4   1    2.60   10.50
  14  -4  -1    0.10    2.80
 -14   4   1    3.30    8.30
  14   4  -1    3.80    2.20
  14   4  -1    3.00    1.60
 -13  -4   1    8.10    7.60
 -13  -4   1    2.50   15.60
  13  -4  -1   15.50    3.70
  13  -4  -1    5.60    5.50
  13   4  -1   18.80    4.10
 -13   4   1   13.60    4.20
  13   4  -1   12.40    4.00
  13   4  -1   14.30    4.40
  13   4  -1    4.60    8.70
 -12  -4   1   23.10   10.20
 -12  -4   1   32.30   10.50
 -12  -4   1   13.00   21.90
  12  -4  -1   40.70    7.10
  12  -4  -1   45.80   12.50
  12   4  -1   52.49    7.10
  12   4  -1   52.99   10.00
  12   4  -1   51.79    9.10
 -12   4   1   50.19    9.20
  12   4  -1   59.89   13.10
  11  -4  -1  556.04  354.46
 -11  -4   1    9.50    9.90
 -11  -4   1   30.90   34.70
  10  -4  -1  206.58  162.68
 -10  -4   1   63.29   32.10
  10  -4  -1   36.50    8.10
 -10  -4   1   26.60   10.50
 -10  -4   1   40.80   36.60
 -10  -4   1   32.40   43.20
 -10  -4   1   39.80   13.70
  10  -4  -1   28.00   11.70
  10   4  -1   15.40    6.40
 -10   4   1   25.60    5.70
 -10   4   1    9.70   29.00
 -10   4   1   32.70   12.60
  10   4  -1   24.20    7.40
 -10   4   1   16.50    6.50
  10   4  -1   27.40    6.60
  10   4  -1   23.60    8.70
 -10   4   1   33.50    8.60
  -9  -4   1   25.10   38.50
  -9  -4   1   46.50   15.70
  -9  -4   1   57.59   47.10
   9  -4  -1   25.00    7.20
  -9  -4   1   65.59   17.00
  -9  -4   1   40.30   24.00
   9  -4  -1   25.40   13.80
   9  -4  -1  -60.09  100.79
   9   4  -1   17.50    7.70
   9   4  -1   25.10   10.50
  -9   4   1   28.60    8.80
  -9   4   1   25.30   10.30
  -9   4   1   24.50   27.60
  -9   4   1   33.00    7.00
   9   4  -1   28.40    8.40
   9   4  -1   20.20    6.80
  -9   4   1   42.00    9.90
   8  -4  -1   18.10    9.80
  -8  -4   1   21.50   11.60
   8  -4  -1   16.80    6.00
  -8  -4   1   51.49   36.10
   8  -4  -1  147.49   84.19
  -8  -4   1   29.00   13.30
  -8  -4   1    7.20   18.50
  -8  -4   1   24.30   20.20
   8   4  -1   21.00    6.60
  -8   4   1   29.50    6.50
   8   4  -1   13.60    6.90
  -8   4   1   37.20   20.70
   8   4  -1   28.20    6.70
  -8   4   1   28.50    8.00
  -8   4   1   20.40    6.80
   8   4  -1   12.50    7.00
   7  -4  -1  -43.60   56.49
   7  -4  -1   19.40    5.60
  -7  -4   1    4.70    9.80
  -7  -4   1   43.10   40.70
  -7  -4   1   43.80   19.40
  -7  -4   1   23.30   11.50
  -7  -4   1    8.90   13.00
  -7   4   1   17.10   13.40
   7   4  -1   15.10    6.30
  -7   4   1   23.20    6.90
   7   4  -1   25.80    6.40
  -7   4   1   37.10   20.10
  -7   4   1   14.20    6.70
  -7   4   1   25.50   33.00
  -7   4   1   22.50    9.10
  -6  -4   1  404.06   59.79
  -6  -4   1  444.66   56.99
   6  -4  -1  468.55  100.89
   6   4  -1  345.37   36.50
  -6   4   1  388.76   66.09
   6   4  -1  301.57   34.60
  -6   4   1  343.97   36.40
  -6   4   1  393.06   54.49
   6   4  -1  369.16   41.20
  -6   4   1  357.06   39.10
   5  -4  -1  524.25   94.09
  -5  -4   1  482.75   63.29
  -5  -4   1  513.15   59.49
   5   4  -1  387.16   40.40
  -5   4   1  482.55   59.69
   5   4  -1  412.36   44.10
  -5   4   1  434.06   43.90
  -5   4   1  374.36   41.80
   4  -4  -1  283.97   74.89
  -4  -4   1  300.77   39.70
  -4  -4   1  288.67   44.00
  -4   4   1  266.87   40.70
  -4   4   1  256.37   29.20
   4   4  -1  271.57   29.40
   3  -4  -1  106.09   37.00
   3  -4  -1  131.29   30.20
   3  -4  -1  108.49   46.60
  -3  -4   1  117.39   20.90
  -3  -4   1  141.59   25.70
  -3   4   1   82.49   12.70
  -3   4   1  116.99   28.20
  -3   4   1   58.19   19.00
   3   4  -1  101.59   13.80
   2  -4  -1  825.22   75.49
  -2  -4   1  737.43   71.99
   2  -4  -1  612.24   81.19
  -2  -4   1  716.03   76.59
  -2   4   1  762.62   82.49
   2   4  -1  821.42   65.89
  -2   4   1  575.64   74.19
   1  -4  -1  195.78   30.00
   1  -4  -1  148.99   32.10
   1  -4  -1  174.38   24.40
  -1  -4   1  181.08   27.10
   1  -4  -1  242.48   26.60
  -1  -4   1  172.98   24.10
   1  -4  -1  223.58   27.10
  -1   4   1  227.98   28.60
  -1   4   1  203.48   28.70
   0  -4  -1  121.99   16.80
   0  -4   1   98.39   17.80
   0  -4  -1   89.79   17.10
   0  -4   1  119.59   16.60
   0  -4  -1   98.39   16.20
   1  -4   1  204.18   52.09
  -1  -4  -1  204.58   25.50
  -1  -4  -1  184.08   28.60
   1  -4   1  217.08   26.40
   1  -4   1  229.48   27.20
   1  -4   1  180.48   31.50
  -1   4  -1  182.58   33.50
  -2  -4  -1  463.25   56.49
   2  -4   1  456.45   71.89
   2  -4   1  502.45   55.39
  -2  -4  -1  494.65   60.29
   2  -4   1  417.06   64.79
   2   4   1  561.14   47.70
  -2   4  -1  462.55   56.69
   3  -4   1  129.59   43.90
   3  -4   1  130.39   27.40
  -3  -4  -1  132.09   27.60
   3  -4   1  151.48   46.40
   3   4   1   76.89   18.40
  -3   4  -1  100.99   13.90
   3   4   1  123.09   16.40
  -3   4  -1  112.59   25.60
  -4  -4  -1  165.18   32.70
  -4  -4  -1  157.08   27.40
   4  -4   1  118.49   48.70
   4   4   1  120.69   18.70
  -4   4  -1  130.39   17.40
  -4   4  -1  152.98   28.30
  -4   4  -1  143.99   35.30
   4   4   1  123.39   14.40
  -5  -4  -1  170.08   30.40
   5  -4   1  154.78   63.89
  -5  -4  -1  169.28   35.70
  -5   4  -1  176.38   44.60
   5   4   1  112.59   28.70
  -5   4  -1  170.58   32.30
  -5   4  -1  143.99   18.30
  -5   4  -1  157.48   20.30
   5   4   1  147.29   17.30
  -6  -4  -1  134.19   29.00
   6  -4   1  172.38   70.59
  -6  -4  -1  170.38   35.30
  -6   4  -1   99.09   29.40
   6   4   1   82.29   12.30
   6   4   1   83.09   18.90
  -6   4  -1  101.09   30.80
   6   4   1   93.39   13.40
  -6   4  -1   92.99   15.20
  -6   4  -1   66.39   13.50
  -7  -4  -1   22.30    8.90
  -7  -4  -1   22.40   10.30
  -7  -4  -1   11.50   27.60
  -7  -4  -1   -0.80   13.70
   7  -4   1    1.30   57.79
   7  -4   1   22.80   12.90
  -7  -4  -1   23.40   16.90
   7  -4   1    6.80    4.10
   7   4   1   18.70    5.30
   7   4   1    5.40    4.90
   7   4   1   34.30   16.20
  -7   4  -1    8.30    5.80
  -7   4  -1   11.20    4.40
  -7   4  -1    0.00   11.50
  -7   4  -1    9.80    6.60
  -7   4  -1   28.10   31.50
  -7   4  -1   -0.80    3.80
  -8  -4  -1  108.99   39.80
  -8  -4  -1   88.29   17.60
  -8  -4  -1   73.69   28.50
  -8  -4  -1   36.80   14.10
   8  -4   1   45.70   20.50
   8  -4   1  173.48   89.49
  -8  -4  -1   40.20   14.20
   8  -4   1   83.19   18.20
  -8  -4  -1   44.20   34.30
   8  -4   1   57.59   10.80
   8   4   1   59.79    9.60
  -8   4  -1   72.79    9.80
   8   4   1   57.39   12.10
  -8   4  -1   65.69   13.40
   8   4   1   55.99   13.20
  -8   4  -1   44.40   21.30
  -8   4  -1   73.79   14.10
  -8   4  -1   73.79   12.30
   8   4   1   69.79   13.70
  -9  -4  -1   21.40   28.00
  -9  -4  -1   42.40   24.30
   9  -4   1    5.40  161.48
  -9  -4  -1   23.50   11.50
  -9  -4  -1   63.69   16.70
   9  -4   1   37.80    8.90
   9  -4   1   25.70   12.60
  -9  -4  -1   81.49   41.90
  -9   4  -1   51.39   27.70
   9   4   1   41.50   10.50
  -9   4  -1   33.60    8.80
  -9   4  -1   48.80    8.70
  -9   4  -1   58.39   12.00
   9   4   1   36.00   10.00
   9   4   1   39.80    7.70
  -9   4  -1   41.40   12.30
   9   4   1   44.60   10.20
 -10  -4  -1   49.30   32.80
 -10  -4  -1   19.20   11.80
  10  -4   1    5.90    8.20
 -10  -4  -1   -6.90   27.20
 -10  -4  -1   14.30    9.10
  10  -4   1   41.30  152.78
 -10  -4  -1   14.80   36.20
  10   4   1   11.80    7.50
 -10   4  -1    4.90    4.70
  10   4   1   15.50    4.20
  10   4   1   20.00    5.90
 -10   4  -1   41.60   30.60
 -10   4  -1   -4.20    9.50
 -10   4  -1    6.30    3.40
 -10   4  -1    7.70    5.30
  10   4   1    4.90    4.50
 -11  -4  -1   39.60   12.30
  11  -4   1   44.10    8.30
 -11  -4  -1   27.30   11.30
 -11  -4  -1   33.20   30.80
  11  -4   1   35.90   12.10
  11   4   1   52.79   10.80
 -11   4  -1   51.39   10.50
  11   4   1   42.60   11.60
 -11   4  -1   47.60    6.30
  11   4   1   28.60    6.50
  11   4   1   42.60   10.00
 -12  -4  -1   25.00   13.40
  12  -4   1   48.00    7.30
  12  -4   1   49.60   13.00
 -12  -4  -1   99.89   43.10
 -12   4  -1   32.50    7.20
  12   4   1   41.80    6.50
  12   4   1   51.29    8.90
  12   4   1   44.80    8.70
  12   4   1   28.20   15.30
  13  -4   1    8.30    5.40
 -13  -4  -1    5.30   15.10
  13  -4   1    5.70    4.60
  13   4   1    4.90    2.80
 -13   4  -1    2.30    2.40
  13   4   1    3.80    1.80
 -14  -4  -1   16.10   12.50
  14  -4   1    9.90    3.40
 -14   4  -1   13.40    9.60
 -13  -5   1   12.70    5.50
  13  -5  -1   14.00    5.60
 -13  -5   1    8.90   17.40
  13   5  -1    9.00    4.70
  13   5  -1   10.20    2.80
  13   5  -1    6.10    3.40
 -13   5   1    9.20    3.50
 -12  -5   1   15.10   19.30
 -12  -5   1   18.70   11.50
 -12  -5   1   -4.10    7.00
  12  -5  -1   14.50    7.00
  12   5  -1   10.30    3.90
  12   5  -1   18.10    7.40
 -12   5   1    8.00    4.20
  12   5  -1    6.40    3.10
  12   5  -1   12.00    4.90
 -11  -5   1   93.69   19.10
 -11  -5   1  104.19   41.70
  11  -5  -1   56.29   14.10
 -11  -5   1   55.99   13.40
  11  -5  -1   73.19    9.70
 -11   5   1   74.19   11.60
  11   5  -1   64.39   11.50
 -11   5   1   65.59    9.00
 -11   5   1   67.49   16.20
  11   5  -1   82.79   14.90
  11   5  -1   84.19   12.00
  11   5  -1   69.49    9.80
 -10  -5   1   40.60   47.70
 -10  -5   1    7.00    7.50
 -10  -5   1   77.29   37.40
  10  -5  -1   35.10   14.90
 -10  -5   1   21.90   11.00
  10  -5  -1   24.60    6.20
 -10  -5   1    0.40   26.60
  10  -5  -1  -52.29  125.49
 -10  -5   1   23.80   10.90
 -10   5   1   17.90    6.60
  10   5  -1   16.40    6.50
  10   5  -1   26.40   12.20
 -10   5   1   17.70    6.90
 -10   5   1   29.40   29.70
 -10   5   1   31.80    6.10
  10   5  -1   29.50    7.80
  10   5  -1   20.80    5.10
   9  -5  -1  198.78  116.19
  -9  -5   1  127.49   21.50
   9  -5  -1  120.19   14.20
  -9  -5   1   97.89   52.69
  -9  -5   1   83.59   31.60
  -9   5   1   92.89   30.50
  -9   5   1  118.39   19.40
  -9   5   1  103.39   13.20
  -9   5   1   96.69   15.90
   9   5  -1   83.79   16.70
   9   5  -1  115.09   13.80
   9   5  -1   89.69   15.70
  -8  -5   1  421.56   45.20
   8  -5  -1  371.76   46.70
  -8  -5   1  376.86   72.19
   8  -5  -1  358.16   44.30
   8  -5  -1  348.17   35.80
   8  -5  -1  646.74  141.19
  -8  -5   1  447.06   46.50
  -8  -5   1  425.06   63.89
   8   5  -1  371.46   35.80
   8   5  -1  371.96   39.00
  -8   5   1  363.16   38.70
  -8   5   1  372.16   59.09
  -8   5   1  376.16   39.40
  -8   5   1  367.46   35.80
  -8   5   1  367.46   42.60
   8   5  -1  329.67   39.20
   8   5  -1  302.37   36.70
   7  -5  -1   57.99   20.00
   7  -5  -1   57.29   16.50
   7  -5  -1   61.79   11.70
  -7  -5   1  103.29   20.40
  -7  -5   1  107.39   30.50
  -7  -5   1   72.49   18.90
  -7  -5   1  101.59   21.20
   7  -5  -1    0.80   84.99
  -7  -5   1   63.69   33.00
  -7   5   1   93.99   16.30
  -7   5   1   96.29   16.80
  -7   5   1   85.79   13.90
  -7   5   1   97.29   33.80
  -7   5   1   91.49   11.50
  -6  -5   1  155.68   44.50
   6  -5  -1   97.19   20.40
  -6  -5   1  142.39   30.70
  -6  -5   1   95.69   18.30
   6  -5  -1   36.70   44.70
  -6   5   1  106.19   15.90
  -6   5   1   89.29   39.10
   6   5  -1  102.59   15.30
  -6   5   1  113.19   17.60
   6   5  -1   87.49   13.60
  -6   5   1   99.59   29.90
   5  -5  -1   62.79   40.40
  -5  -5   1   75.99   22.40
  -5  -5   1   56.49   23.20
   5   5  -1   77.79   15.40
  -5   5   1   93.29   28.70
  -5   5   1   77.19   25.60
  -5   5   1   79.59   12.80
   5   5  -1   70.29   13.30
  -5   5   1   96.19   14.50
   4  -5  -1  210.48   79.49
   4  -5  -1   80.89   39.40
  -4  -5   1   96.39   29.30
  -4  -5   1   93.99   20.80
   4   5  -1   40.50   19.10
  -4   5   1   58.49   11.70
  -4   5   1   58.89   21.30
   4   5  -1   79.79   10.00
   4   5  -1   93.89   14.20
  -4   5   1   89.39   27.80
   3  -5  -1  361.46   47.00
  -3  -5   1  327.27   46.70
   3  -5  -1  305.27   77.39
   3  -5  -1  269.87   52.09
  -3  -5   1  342.37   42.00
  -3   5   1  265.37   31.20
  -3   5   1  287.27   44.40
   3   5  -1  334.07   33.00
  -3   5   1  332.97   47.80
  -2  -5   1  548.55   64.09
   2  -5  -1  662.93   63.69
   2  -5  -1  559.94   69.89
  -2  -5   1  574.84   59.49
   2  -5  -1  615.74   72.49
   2  -5  -1  427.26   74.19
  -2   5   1  551.44   64.89
  -2   5   1  484.65   63.59
   2   5  -1  639.74   60.59
  -2   5   1  480.35   49.70
   1  -5  -1   10.00    7.80
  -1  -5   1    6.90    6.60
   1  -5  -1  -11.00    8.20
   1  -5  -1   15.60    7.00
   1  -5  -1    1.40   11.20
  -1  -5   1   13.10    6.40
  -1   5   1    6.70    8.00
   1   5  -1    5.70    6.70
  -1   5   1    6.50    9.30
   0  -5  -1  982.60  101.69
   0  -5  -1 1184.68  100.59
   0  -5   1 1001.50  101.39
   0  -5   1  988.20   99.09
   0   5   1  967.60  101.79
   0   5   1 1118.39  101.09
   0   5  -1 1147.39  103.59
   1  -5   1  274.47   37.00
  -1  -5  -1  311.07   40.30
   1  -5   1  290.87   35.30
  -1  -5  -1  265.37   34.20
   1  -5   1  301.07   36.50
   1   5   1  267.07   34.40
  -1   5  -1  313.17   41.20
   1   5   1  356.36   35.70
   2  -5   1  128.09   35.20
   2  -5   1   95.09   27.90
  -2  -5  -1  155.28   22.20
  -2  -5  -1  153.78   27.50
   2  -5   1  159.78   41.80
  -2   5  -1  118.39   13.60
   2   5   1   95.79   15.70
  -2   5  -1  116.69   28.60
   3  -5   1    3.80   18.40
  -3  -5  -1   34.90   18.10
  -3  -5  -1   28.00   12.50
   3  -5   1   -4.10   40.00
  -3   5  -1   40.30   16.00
   3   5   1   37.90   12.40
   3   5   1   40.40   10.40
  -3   5  -1   34.60    8.50
   3   5   1   43.70    9.70
   4  -5   1  227.58   91.59
  -4  -5  -1  415.26   55.89
   4  -5   1  455.15   83.29
  -4   5  -1  302.27   49.10
  -4   5  -1  290.17   31.90
  -4   5  -1  331.47   62.09
   4   5   1  337.77   30.00
   4   5   1  397.06   44.50
   4   5   1  241.68   42.20
  -4   5  -1  305.37   34.20
  -5  -5  -1   29.70   16.70
  -5  -5  -1    7.00   10.30
   5  -5   1  -48.20   36.60
   5   5   1   12.30    5.30
  -5   5  -1    9.00    5.20
  -5   5  -1   -6.70   16.50
   5   5   1    9.90    8.70
   5   5   1    7.00   22.20
  -5   5  -1    5.30    9.90
  -5   5  -1   12.70    5.20
  -6  -5  -1   59.99   20.20
   6  -5   1   65.69   15.60
  -6  -5  -1   52.39   23.20
   6  -5   1   91.49   60.39
  -6  -5  -1   84.09   17.50
  -6   5  -1   27.60    9.40
   6   5   1   62.09    9.90
   6   5   1   20.60   15.30
   6   5   1   37.70    8.20
  -6   5  -1   50.29   22.70
  -6   5  -1   32.60    8.50
  -6   5  -1   32.80   29.90
  -6   5  -1   38.40   10.70
  -6   5  -1   60.69    9.30
  -7  -5  -1   99.99   18.60
  -7  -5  -1  103.29   21.20
   7  -5   1   53.19   65.79
  -7  -5  -1   78.39   29.40
  -7  -5  -1  116.19   32.20
   7  -5   1   85.19   12.60
   7  -5   1  107.49   27.60
   7  -5   1  113.69   20.20
  -7  -5  -1  102.59   34.80
  -7   5  -1  120.19   34.40
  -7   5  -1   79.59   11.70
   7   5   1   68.89   15.40
  -7   5  -1   96.39   14.10
   7   5   1   67.09   13.00
  -7   5  -1   90.79   25.80
   7   5   1  110.19   18.10
   7   5   1   61.09   13.00
  -7   5  -1   72.09   13.60
  -8  -5  -1   38.20   12.40
  -8  -5  -1   64.09   23.90
  -8  -5  -1   35.10   15.60
  -8  -5  -1   63.29   35.30
   8  -5   1   36.50   16.50
   8  -5   1   45.50   15.40
   8  -5   1   56.79    9.90
   8  -5   1  -63.19   69.69
  -8  -5  -1  104.29   48.80
  -8   5  -1   84.09   15.50
  -8   5  -1   42.30   12.40
  -8   5  -1   54.29   23.40
  -8   5  -1   67.89    9.80
   8   5   1   49.00   12.90
   8   5   1   48.00   10.60
  -8   5  -1   73.79   11.90
   8   5   1   49.80    8.90
   8   5   1   40.40   11.50
   9  -5   1  153.38  109.19
  -9  -5  -1  107.69   41.90
   9  -5   1   79.49   24.70
  -9  -5  -1  186.98   59.69
  -9  -5  -1   60.39   15.30
   9  -5   1   82.19   12.20
  -9  -5  -1  133.29   22.00
   9  -5   1   67.99   16.90
  -9  -5  -1   98.79   28.80
  -9   5  -1   38.50   21.60
   9   5   1   92.09   11.50
   9   5   1   88.49   14.40
  -9   5  -1   89.49   17.00
  -9   5  -1   83.39   14.30
  -9   5  -1   72.49   10.80
   9   5   1   82.09   14.70
   9   5   1   79.69   14.70
  -9   5  -1   48.70   11.80
  10  -5   1   16.10    5.50
  10  -5   1  -75.39  119.29
 -10  -5  -1   47.60   33.90
  10  -5   1   29.50   13.20
 -10  -5  -1   -7.00   38.10
 -10  -5  -1   24.50   11.90
 -10  -5  -1   10.50    9.50
 -10   5  -1   13.40    4.50
 -10   5  -1   16.10   33.50
  10   5   1    9.30    5.00
 -10   5  -1   23.50    9.70
  10   5   1   24.00    7.40
 -10   5  -1   17.60    6.80
 -10   5  -1   27.00    8.20
  10   5   1   17.20    9.20
  10   5   1   24.20    5.90
  11  -5   1  261.77   34.50
 -11  -5  -1  325.37   32.40
 -11  -5  -1  266.47   32.30
  11  -5   1  286.67   25.90
 -11   5  -1  236.68   24.90
  11   5   1  206.38   27.30
 -11   5  -1  267.87   28.70
  11   5   1  255.37   26.00
  11   5   1  231.38   30.30
 -11   5  -1  296.67   28.40
  11   5   1  293.47   29.00
 -12  -5  -1   28.90    9.60
 -12  -5  -1   46.60   29.50
 -12  -5  -1   20.60    8.00
  12  -5   1   56.29   13.10
  12   5   1   31.20    6.90
  12   5   1   33.60    7.80
  12   5   1   39.30    9.90
  12   5   1   31.50    5.70
 -12   5  -1   38.40    7.90
 -13  -5  -1   28.70   21.00
  13  -5   1   18.20    6.60
 -13   5  -1   17.30    4.00
  13   5   1   16.30    4.50
  13   5   1   14.90    3.20
  13   5   1   15.80    4.60
 -13  -6   1   11.00   16.70
  13  -6  -1   17.60    6.40
  13   6  -1   23.70    4.60
  13   6  -1   20.00    3.50
  13   6  -1   20.70    4.40
 -12  -6   1   30.00   21.80
 -12  -6   1    4.80    6.40
  12  -6  -1   15.80    7.40
 -12  -6   1    2.80    5.90
  12   6  -1   15.90    3.40
 -12   6   1   12.60    4.60
 -12   6   1   19.90    2.90
  12   6  -1   18.90    5.40
  12   6  -1   13.00    5.20
  12   6  -1   14.90    7.30
  11  -6  -1    7.10    6.40
 -11  -6   1    7.50    5.80
 -11  -6   1    8.00    7.40
 -11  -6   1   17.00   18.50
  11   6  -1    2.90    2.40
 -11   6   1    3.10    4.30
 -11   6   1   -7.90   11.80
 -11   6   1    6.30    4.20
  11   6  -1    3.00    4.30
  11   6  -1   11.10    6.50
  11   6  -1   -3.10    5.10
 -11   6   1    6.00    2.60
  10  -6  -1    9.80  164.98
 -10  -6   1   67.49   18.10
 -10  -6   1  144.09   26.70
  10  -6  -1   58.29   19.00
 -10  -6   1   90.59   43.60
 -10   6   1  103.19   18.60
  10   6  -1   72.19   11.50
  10   6  -1   83.09   15.40
 -10   6   1   88.19   13.70
  10   6  -1   85.09   13.20
  10   6  -1   72.69   13.00
 -10   6   1   90.79   19.00
 -10   6   1   83.29   12.40
   9  -6  -1  -38.30   95.49
   9  -6  -1   34.50   13.50
   9  -6  -1   17.60   13.50
  -9  -6   1    5.60   29.40
  -9  -6   1   25.30   11.00
  -9  -6   1   27.50   12.50
  -9  -6   1   15.70   24.90
  -9  -6   1   37.00   12.10
  -9  -6   1   89.09   43.00
  -9   6   1   29.00    6.70
   9   6  -1   31.70    9.00
  -9   6   1   27.00    9.40
   9   6  -1   25.80    7.40
  -9   6   1   42.10   23.50
   9   6  -1   17.90    8.00
  -9   6   1   34.00    9.50
  -9   6   1   25.50   10.10
   9   6  -1   29.40    6.60
  -8  -6   1   50.29   28.30
  -8  -6   1   92.29   42.70
  -8  -6   1  122.39   21.60
   8  -6  -1   -2.80   81.29
  -8  -6   1  115.79   21.40
   8  -6  -1   85.69   18.30
  -8  -6   1  130.19   24.50
   8  -6  -1   93.19   22.30
  -8  -6   1  155.88   52.79
  -8  -6   1  129.69   20.20
   8   6  -1   67.69   15.00
   8   6  -1   74.99   12.10
  -8   6   1   93.39   15.00
  -8   6   1   87.09   14.50
  -8   6   1  100.09   12.50
   8   6  -1   85.29   14.00
   8   6  -1   50.39   12.50
  -8   6   1   59.89   15.20
  -8   6   1   45.10   21.20
  -7  -6   1   28.70   23.10
  -7  -6   1   77.09   15.70
  -7  -6   1   36.80   12.00
   7  -6  -1   55.59   18.40
  -7  -6   1   68.79   39.60
   7  -6  -1   50.09   13.10
   7  -6  -1  -38.10   43.00
  -7  -6   1   26.90   19.00
  -7  -6   1   54.39   15.50
  -7  -6   1   40.00   14.80
  -7   6   1   41.30    9.60
   7   6  -1   43.70    9.30
   7   6  -1   39.10   10.50
  -7   6   1   52.59    9.20
  -7   6   1   30.20    8.80
  -7   6   1   38.40   11.60
  -7   6   1   14.00   16.00
   6  -6  -1   27.20   10.90
   6  -6  -1   25.80   12.50
   6  -6  -1   36.60   53.59
  -6  -6   1   51.49   12.10
  -6  -6   1   44.30   15.10
  -6  -6   1   48.80   20.10
  -6  -6   1   21.20   12.50
  -6  -6   1   95.49   39.70
  -6  -6   1   40.20   12.20
  -6  -6   1   74.19   37.00
  -6   6   1   38.10   33.70
   6   6  -1   35.20    7.90
  -6   6   1   31.90   11.00
  -6   6   1   39.00   19.60
  -6   6   1   40.30   11.00
   6   6  -1   42.80   10.10
  -6   6   1   23.30   15.10
  -5  -6   1  435.16   63.69
   5  -6  -1  388.16   41.60
   5  -6  -1  391.56   88.09
  -5  -6   1  378.26   43.60
  -5  -6   1  438.56   48.10
  -5  -6   1  437.66   57.79
  -5   6   1  349.17   38.70
  -5   6   1  413.46   62.29
  -5   6   1  387.76   42.20
  -5   6   1  345.67   67.99
   5   6  -1  371.06   37.30
  -4  -6   1  380.56   47.60
  -4  -6   1  353.06   53.69
   4  -6  -1  378.26  101.09
   4  -6  -1  357.66   74.99
  -4   6   1  236.08   51.89
  -4   6   1  283.37   32.40
   4   6  -1  312.17   33.20
  -4   6   1  246.58   29.90
   4   6  -1  284.57   27.50
  -4   6   1  318.47   49.30
   3  -6  -1  638.84   85.89
   3  -6  -1  469.35   96.09
  -3  -6   1  632.34   67.49
  -3  -6   1  619.04   75.59
  -3   6   1  487.35   54.49
  -3   6   1  571.14   74.49
  -3   6   1  523.95   74.99
   3   6  -1  713.23   68.19
   3   6  -1  613.14   57.09
   2  -6  -1  -10.30   24.60
   2  -6  -1   40.20   14.20
  -2  -6   1   48.10   14.40
   2  -6  -1   46.20   19.60
  -2  -6   1   34.70   15.50
  -2   6   1   25.60   17.60
   2   6  -1   60.29   10.60
  -2   6   1   50.69   17.70
   2   6  -1   54.49   16.60
  -2   6   1   38.30    8.80
   1  -6  -1  822.22   74.49
  -1  -6   1  722.03   81.89
   1  -6  -1  744.23   78.39
   1  -6  -1  814.42   78.29
  -1  -6   1  729.73   77.09
  -1   6   1  652.83   82.19
  -1   6   1  761.62   82.89
   1   6  -1  816.22   80.49
   0  -6  -1  204.98   29.80
   0  -6  -1  171.88   27.20
   0  -6   1  131.89   24.70
   0  -6   1  147.09   27.40
   0   6   1  213.38   29.40
   0   6   1  142.49   27.30
   0   6  -1  167.18   30.50
  -1  -6  -1  337.37   41.50
   1  -6   1  378.56   44.10
   1  -6   1  337.57   41.50
  -1  -6  -1  333.97   47.10
   1   6   1  386.96   43.30
   1   6   1  265.17   39.30
  -1   6  -1  392.46   50.59
   2  -6   1   14.90   23.60
  -2  -6  -1    6.00    9.60
   2  -6   1    2.70   15.60
   2   6   1   25.20    8.10
  -2   6  -1   19.10   17.20
   2   6   1   18.30    7.30
  -2   6  -1   20.40    5.80
   2   6   1   43.10   13.30
   3  -6   1  370.06   75.59
  -3  -6  -1  348.27   51.19
  -3  -6  -1  257.87   39.40
   3  -6   1  285.17   55.39
  -3   6  -1  263.57   44.80
  -3   6  -1  285.07   50.99
   3   6   1  278.47   28.40
  -3   6  -1  281.97   30.00
   3   6   1  298.17   33.70
  -4  -6  -1   77.69   25.80
   4  -6   1   64.69   66.19
   4  -6   1   86.69   39.50
  -4  -6  -1  123.99   29.00
   4   6   1   48.50   23.10
  -4   6  -1   54.89   26.50
  -4   6  -1   76.79   13.50
  -4   6  -1  100.09   29.50
  -4   6  -1   86.89   14.50
   4   6   1  109.99   18.00
   4   6   1  108.99   11.20
   5  -6   1  254.27   34.60
   5  -6   1  163.08   60.79
  -5  -6  -1  279.47   51.79
   5  -6   1  175.38   26.90
  -5  -6  -1  246.98   40.40
  -5  -6  -1  253.87   33.10
  -5  -6  -1  251.67   30.10
   5  -6   1  219.08   26.10
  -5   6  -1  165.98   42.20
  -5   6  -1  180.88   22.60
  -5   6  -1  139.69   38.20
   5   6   1  165.48   20.70
   5   6   1  180.98   28.40
  -5   6  -1  177.88   24.60
   6  -6   1  223.58   70.29
  -6  -6  -1  108.19   30.80
  -6  -6  -1  179.48   32.70
   6  -6   1  109.19   22.90
   6  -6   1   83.79   19.20
  -6  -6  -1  108.99   20.40
  -6  -6  -1  125.39   46.00
  -6  -6  -1  121.59   22.10
   6   6   1   87.89   14.30
   6   6   1  149.79   32.00
   6   6   1   86.89   13.90
  -6   6  -1   92.79   34.10
  -6   6  -1  105.99   57.99
  -6   6  -1  111.29   14.10
  -6   6  -1  104.69   15.70
  -6   6  -1  113.69   21.50
  -6   6  -1   95.49   17.40
   7  -6   1  109.89   22.80
  -7  -6  -1  138.69   48.00
  -7  -6  -1  134.49   21.70
  -7  -6  -1  138.99   36.50
  -7  -6  -1   91.29   22.10
   7  -6   1  203.28   94.29
  -7  -6  -1  127.09   22.80
   7   6   1  106.89   16.40
   7   6   1   91.39   15.40
  -7   6  -1  114.19   16.90
  -7   6  -1  126.09   20.10
  -7   6  -1  112.69   17.70
  -7   6  -1   79.79   27.90
  -7   6  -1  127.99   15.00
   8  -6   1  122.79   22.20
  -8  -6  -1  135.69   40.30
  -8  -6  -1  164.88   24.50
  -8  -6  -1  130.19   30.40
   8  -6   1   69.99   80.89
  -8  -6  -1  177.28   56.79
   8  -6   1  141.89   38.20
  -8   6  -1  121.29   18.20
   8   6   1  100.49   16.60
   8   6   1  133.99   17.90
   8   6   1  108.69   18.20
  -8   6  -1  126.99   40.90
  -8   6  -1  126.99   21.00
  -8   6  -1  129.29   15.70
   8   6   1  122.19   19.00
  -8   6  -1  131.89   18.80
  -9  -6  -1   19.70    9.50
  -9  -6  -1   59.69   28.90
   9  -6   1    3.20    6.20
  -9  -6  -1   34.00   27.90
   9  -6   1    4.90    9.20
  -9  -6  -1   11.60    8.20
   9  -6   1  -40.90  121.59
  -9  -6  -1    4.50    8.60
  -9  -6  -1   -5.00   33.90
  -9   6  -1    6.90    4.40
  -9   6  -1   15.50    4.10
   9   6   1    2.10    3.80
  -9   6  -1    5.00    7.30
  -9   6  -1   48.40   25.60
   9   6   1   15.90    5.90
  -9   6  -1   11.10    5.70
   9   6   1   20.90    7.00
   9   6   1   21.70    7.80
  10  -6   1   90.29   29.20
 -10  -6  -1   83.89   15.90
 -10  -6  -1   96.29   18.90
 -10  -6  -1   90.89   49.80
  10  -6   1  116.29  179.98
  10   6   1   39.70   11.70
 -10   6  -1   57.49   11.20
  10   6   1   58.89   11.60
 -10   6  -1   84.79   17.20
 -10   6  -1   90.79   18.00
  10   6   1   56.29    9.30
  10   6   1   68.49   11.80
 -10   6  -1   75.69   13.00
 -11  -6  -1   -1.20   14.20
 -11  -6  -1    2.00    7.50
  11  -6   1   -3.00    5.10
 -11  -6  -1    4.20    5.10
  11   6   1   -5.50    3.00
  11   6   1    0.60    1.90
 -11   6  -1    1.60    4.60
  11   6   1    4.80    3.60
 -11   6  -1    1.40    2.00
 -11   6  -1   16.30   15.10
  11   6   1   -1.20    5.30
 -11   6  -1    1.10    3.00
 -12  -6  -1   32.70    8.20
 -12  -6  -1   27.10   31.10
  12  -6   1   43.60   12.00
  12   6   1   25.70    6.00
  12   6   1   14.80    7.00
  12   6   1   21.80    9.00
 -12   6  -1   30.40    6.60
 -12   6  -1   25.50    4.00
 -13  -6  -1   -1.00   14.60
  13  -6   1   14.20    4.80
  13   6   1   14.30    3.10
 -13   6  -1    8.80    2.90
  13   6   1   14.50    4.00
  13   6   1   13.00    3.80
  13  -7  -1   37.60    7.60
 -13   7   1   47.90    6.10
  13   7  -1   37.50    6.70
  13   7  -1   49.99    5.30
 -12  -7   1   29.40   20.00
 -12  -7   1   23.40    9.70
  12  -7  -1   38.20    9.00
  12   7  -1   28.20   11.70
  12   7  -1   37.10    5.00
  12   7  -1   39.70    6.60
  12   7  -1   24.20    6.10
 -12   7   1   28.40    4.00
 -12   7   1   24.60    5.50
 -11  -7   1   85.59   35.80
 -11  -7   1   24.40    8.20
  11  -7  -1   34.00   10.10
 -11  -7   1   17.40   11.20
 -11   7   1   22.40    4.70
  11   7  -1   36.50    9.20
  11   7  -1   26.30    4.80
 -11   7   1   20.40    5.80
  11   7  -1   24.80    6.70
 -11   7   1   36.10    8.00
 -11   7   1   40.30   13.10
  11   7  -1   25.10    5.50
 -10  -7   1   12.10    8.80
  10  -7  -1   18.90    6.90
 -10  -7   1   19.00   25.70
 -10  -7   1   18.00   10.30
 -10  -7   1   18.80    8.50
  10   7  -1    9.00    3.90
  10   7  -1    1.90    5.30
  10   7  -1    5.10    5.70
 -10   7   1    6.60    4.90
 -10   7   1   13.30    3.90
 -10   7   1   16.80    5.90
  10   7  -1   12.50    5.50
  -9  -7   1   53.29   53.49
  -9  -7   1  115.79   20.40
   9  -7  -1   98.89   17.90
  -9  -7   1   77.29   17.10
  -9  -7   1  100.59   18.50
  -9  -7   1   80.29   34.50
   9  -7  -1   73.39   18.40
   9  -7  -1   68.99   90.19
  -9  -7   1  144.39   46.20
   9   7  -1   57.99   14.30
   9   7  -1   71.59   13.30
   9   7  -1   76.09   11.20
  -9   7   1   88.49   11.80
  -9   7   1   89.29   14.30
  -9   7   1   69.29   13.90
  -9   7   1  102.29   21.30
   9   7  -1   80.29   13.90
  -9   7   1  102.49   39.00
   8  -7  -1  159.18   26.20
  -8  -7   1  160.98   25.90
  -8  -7   1  113.19   45.00
   8  -7  -1  163.88   24.90
   8  -7  -1   92.59   79.59
  -8  -7   1  190.88   27.40
  -8  -7   1  139.79   37.40
  -8  -7   1  207.88   26.20
  -8   7   1  153.88   24.30
  -8   7   1  175.88   42.00
   8   7  -1  154.18   21.80
   8   7  -1  144.09   18.10
  -8   7   1  173.98   18.90
   8   7  -1  129.79   19.50
  -8   7   1  188.68   22.50
  -8   7   1  157.38   21.30
  -7  -7   1  263.57   46.40
   7  -7  -1  268.67   38.10
   7  -7  -1  329.87  104.29
  -7  -7   1  303.27   45.60
   7  -7  -1  276.27   34.20
  -7  -7   1  308.37   37.40
  -7  -7   1  300.57   63.89
  -7  -7   1  261.37   50.29
   7   7  -1  219.48   29.50
  -7   7   1  280.77   31.40
  -7   7   1  262.17   30.70
  -7   7   1  252.87   33.20
   7   7  -1  266.07   28.70
  -7   7   1  337.47   73.19
  -7   7   1  202.88   32.80
  -6  -7   1    9.30    8.80
   6  -7  -1   17.50    8.00
   6  -7  -1   26.50   43.50
  -6  -7   1   10.00    8.10
  -6  -7   1   10.70    8.10
  -6  -7   1   18.50   29.40
  -6  -7   1   16.10   14.40
  -6  -7   1   21.90    8.80
  -6  -7   1    7.30   25.40
  -6  -7   1  -24.80   15.70
  -6   7   1    6.20    4.00
  -6   7   1   -8.00   13.10
   6   7  -1   13.90    7.00
   6   7  -1    3.20    5.70
  -6   7   1   12.00    6.00
  -6   7   1   13.80    5.70
  -6   7   1    2.80    4.80
   5  -7  -1   24.80   12.30
  -5  -7   1  128.99   51.29
   5  -7  -1   47.70   11.60
  -5  -7   1   37.30   14.50
  -5  -7   1   79.79   36.50
  -5  -7   1   60.79   15.00
  -5  -7   1   54.49   19.40
   5  -7  -1   48.40   48.10
  -5  -7   1   70.49   14.10
  -5  -7   1   60.69   13.70
  -5  -7   1  100.09   40.00
  -5  -7   1   33.50   17.10
   5  -7  -1   45.20   11.30
  -5   7   1   34.60    9.40
  -5   7   1   82.09   41.40
  -5   7   1   36.30   11.60
  -5   7   1   49.99   11.70
   5   7  -1   38.10    8.60
   5   7  -1   76.69   25.70
  -5   7   1   42.30    8.80
  -5   7   1   36.60   19.40
   4  -7  -1  555.74   89.59
   4  -7  -1  472.35   49.99
  -4  -7   1  516.75   71.99
   4  -7  -1  585.44  116.59
   4  -7  -1  498.85   55.79
  -4  -7   1  501.65   62.99
  -4  -7   1  550.44   55.69
  -4  -7   1  459.55   50.39
   4  -7  -1  491.05   47.50
   4   7  -1  396.26   46.80
  -4   7   1  539.35   78.79
   4   7  -1  372.76   40.50
  -4   7   1  433.86   66.79
  -4   7   1  390.46   46.00
  -3  -7   1  686.83   78.29
  -3  -7   1  643.34   71.09
  -3  -7   1  662.33   80.19
   3  -7  -1  774.52  177.08
  -3  -7   1  553.74   71.99
  -3   7   1  474.95   53.79
  -3   7   1  629.34   80.79
  -3   7   1  528.95   55.69
   3   7  -1  625.44   58.89
   2  -7  -1  620.64   69.59
  -2  -7   1  586.34   72.99
  -2  -7   1  546.85   65.19
   2   7  -1  519.75   74.49
  -2   7   1  603.64   75.09
  -2   7   1  546.95   75.49
  -2   7   1  540.85   53.89
   2   7  -1  662.83   59.39
  -1  -7   1  100.69   24.20
   1  -7  -1  133.09   25.00
   1  -7  -1  123.19   25.30
   1   7  -1  135.69   31.20
  -1   7   1  132.79   33.00
  -1   7   1  171.98   31.30
  -1   7   1  143.09   15.60
   0  -7   1   90.69   23.70
   0  -7   1   95.69   22.80
   0  -7  -1  114.69   23.70
   0  -7  -1  126.29   30.60
   0   7  -1  179.38   36.10
   0   7   1   80.99   22.50
   0   7   1  135.29   28.40
  -1  -7  -1   98.79   21.60
   1  -7   1  106.59   22.10
   1  -7   1  101.99   24.30
  -1  -7  -1   48.30   17.70
  -1   7  -1  115.59   29.50
   1   7   1   67.49   19.00
   1   7   1   70.89   18.80
  -2  -7  -1    2.90   10.30
   2  -7   1  -12.50   14.90
   2  -7   1   17.20   15.50
   2   7   1    0.90    6.30
   2   7   1   -7.30   12.00
  -2   7  -1  -20.30   19.70
  -2   7  -1   12.50   11.60
   2   7   1    2.60    5.10
  -2   7  -1    2.40    3.80
  -3  -7  -1  161.58   40.80
  -3  -7  -1  222.38   35.00
  -3  -7  -1  209.88   30.90
   3  -7   1  202.28   31.60
   3  -7   1  254.17   49.99
   3  -7   1  155.88   80.49
  -3   7  -1  164.18   21.90
  -3   7  -1  180.18   21.60
  -3   7  -1  231.88   48.00
   3   7   1  160.18   21.00
   3   7   1  227.68   33.90
   3   7   1  165.68   25.50
   4  -7   1  129.29   62.59
   4  -7   1  -23.50   25.20
   4  -7   1   -0.40    7.30
  -4  -7  -1    5.50    9.00
  -4  -7  -1    0.50    8.80
  -4  -7  -1   36.60   28.30
  -4  -7  -1   -3.80    9.50
   4  -7   1  -12.70   19.30
   4  -7   1    1.30    6.10
  -4  -7  -1    0.90    6.70
   4  -7   1   -1.50    7.80
  -4   7  -1   -5.60    3.40
   4   7   1   -7.80    8.30
  -4   7  -1   -4.30    4.30
   4   7   1   -8.40   19.10
  -4   7  -1   13.10   10.80
  -4   7  -1   22.90   24.90
  -5  -7  -1  -12.70   14.20
  -5  -7  -1    3.00    6.20
  -5  -7  -1  -10.10   12.10
  -5  -7  -1   -1.20    6.10
  -5  -7  -1   -6.00    6.10
   5  -7   1    4.90    5.60
   5  -7   1  -43.00   32.90
   5  -7   1   -9.40    6.20
   5  -7   1   -5.10    5.50
  -5  -7  -1    3.60   21.60
  -5  -7  -1  -22.70   26.20
   5   7   1   -7.70   12.70
  -5   7  -1    1.10    4.30
  -5   7  -1   14.00    8.10
  -5   7  -1   12.70    6.40
   5   7   1    1.30    3.80
  -5   7  -1    2.40    4.10
  -5   7  -1   -6.20   37.00
  -6  -7  -1   51.79   29.00
   6  -7   1   23.50    8.70
  -6  -7  -1   37.90   11.40
   6  -7   1   20.60   13.60
   6  -7   1   98.59   54.29
  -6  -7  -1   83.89   41.40
  -6  -7  -1   17.80   12.40
  -6  -7  -1   26.40   19.80
  -6  -7  -1   75.69   39.80
  -6  -7  -1   17.30   10.30
  -6   7  -1   14.90    5.90
   6   7   1   14.80    9.50
  -6   7  -1   14.10    8.30
  -6   7  -1   24.00    6.90
  -6   7  -1    2.20   16.20
  -6   7  -1   23.00    8.00
   6   7   1   25.50   10.80
  -7  -7  -1   49.99   24.80
   7  -7   1  131.19   20.70
  -7  -7  -1  148.09   50.99
   7  -7   1   97.59   32.00
  -7  -7  -1  104.49   21.40
  -7  -7  -1  113.09   22.50
   7   7   1   86.49   14.10
  -7   7  -1  101.69   18.60
  -7   7  -1  123.89   21.70
  -7   7  -1   84.29   15.40
   7   7   1   94.49   15.80
  -7   7  -1   89.49   13.40
  -7   7  -1  194.58   50.09
  -8  -7  -1   28.30    9.70
   8  -7   1   94.49   76.59
  -8  -7  -1  -15.60   30.40
  -8  -7  -1    9.50   10.10
  -8  -7  -1   32.30   26.60
  -8  -7  -1   11.50    8.00
   8  -7   1   23.70   11.10
  -8  -7  -1   51.69   25.80
   8  -7   1    2.50    6.30
  -8   7  -1    8.70    5.80
  -8   7  -1   12.60    5.00
  -8   7  -1   -4.60   19.60
  -8   7  -1   16.10    5.10
  -8   7  -1   12.80    8.80
   8   7   1    7.60    6.10
   8   7   1   12.50    5.10
   8   7   1    9.70    6.70
   9  -7   1   99.29   25.30
  -9  -7  -1  101.99   66.79
   9  -7   1    7.60  101.29
   9  -7   1  119.39   20.00
  -9  -7  -1  105.59   18.90
  -9  -7  -1  109.49   20.20
  -9  -7  -1   71.49   42.80
   9   7   1   94.89   12.90
   9   7   1   97.99   14.90
  -9   7  -1  117.59   16.00
  -9   7  -1  100.99   15.70
   9   7   1  103.69   16.50
  -9   7  -1  105.59   13.10
  -9   7  -1   64.59   15.80
  10  -7   1   15.30    8.20
 -10  -7  -1  -12.20   11.10
 -10  -7  -1   15.30    7.60
 -10  -7  -1   38.20   30.70
 -10  -7  -1   12.20    8.20
 -10   7  -1    7.60    5.10
 -10   7  -1   13.00    9.10
  10   7   1   22.00    5.00
  10   7   1   15.50    5.60
 -10   7  -1   16.20    6.10
  10   7   1   18.40    8.40
  10   7   1    6.80    5.70
 -10   7  -1   12.60    4.10
 -11  -7  -1   47.00    9.80
  11  -7   1   55.69   12.50
 -11  -7  -1   47.60   35.90
 -11  -7  -1   36.50    9.90
  11   7   1   67.79    8.70
 -11   7  -1   65.79    9.90
 -11   7  -1   51.99   16.00
  11   7   1   57.99    7.40
 -11   7  -1   41.60   10.60
  11   7   1   44.40    8.80
  11   7   1   39.70    9.80
 -11   7  -1   56.39    7.20
 -12  -7  -1   23.00   27.20
  12  -7   1   51.59   10.10
 -12  -7  -1   30.80    7.80
  12   7   1   23.50    8.50
 -12   7  -1   37.10    4.60
  12   7   1   37.20    6.50
 -12   7  -1   47.60    7.20
  12   7   1   52.49    6.00
  12   7   1   42.00   10.20
  13   7   1   20.90    3.50
 -12  -8   1  103.49   49.70
  12  -8  -1  141.79   16.80
 -12   8   1  163.28   13.40
  12   8  -1  149.69   14.30
  12   8  -1  143.19   15.40
 -12   8   1  144.69   16.80
  11  -8  -1    0.50    9.20
 -11  -8   1    3.40    6.10
 -11  -8   1    8.90    5.10
 -11  -8   1   15.40   19.40
  11   8  -1   17.20    5.00
  11   8  -1   14.10    6.10
  11   8  -1   15.20    3.00
 -11   8   1   10.80    5.00
 -11   8   1   28.80    8.20
 -10  -8   1   33.50   10.40
  10  -8  -1   64.29   14.10
 -10  -8   1   87.49   41.00
 -10   8   1   43.10   14.10
  10   8  -1   59.89    7.50
  10   8  -1   47.80    9.30
 -10   8   1   42.50    9.40
 -10   8   1   45.90    7.50
 -10   8   1   57.79   10.40
  10   8  -1   46.50   10.60
   9  -8  -1  -50.29   84.49
   9  -8  -1   17.70    7.40
  -9  -8   1    8.70    8.60
  -9  -8   1   11.20    8.70
   9  -8  -1    3.80    6.90
  -9  -8   1   14.90    8.20
  -9  -8   1   38.90   25.40
   9   8  -1   33.90    9.50
  -9   8   1   13.60    5.50
   9   8  -1   23.60    6.00
   9   8  -1   20.50    5.10
  -9   8   1   16.50    4.50
  -9   8   1   16.80    8.20
  -9   8   1   10.50    5.40
  -8  -8   1  106.39   19.80
  -8  -8   1  115.59   21.10
   8  -8  -1   32.00   72.39
  -8  -8   1  156.08   58.69
   8  -8  -1  113.19   18.60
  -8  -8   1  185.78   58.09
  -8  -8   1   72.89   32.70
   8  -8  -1   90.69   21.70
  -8  -8   1  133.39   20.40
  -8   8   1   74.29   23.50
  -8   8   1  100.39   15.70
   8   8  -1   86.29   14.20
  -8   8   1  103.59   13.20
  -8   8   1   99.39   34.90
   8   8  -1   99.89   14.50
  -8   8   1   87.29   15.70
  -7  -8   1  153.78   24.70
   7  -8  -1  111.99   23.30
   7  -8  -1   99.89   19.60
  -7  -8   1  113.39   22.80
  -7  -8   1  189.78   51.89
   7  -8  -1  111.49   78.99
  -7  -8   1  114.29   22.00
   7   8  -1  132.09   18.40
  -7   8   1  134.69   19.50
  -7   8   1  139.09   41.10
  -7   8   1  123.69   18.50
  -7   8   1  121.29   21.80
  -7   8   1  136.79   16.20
   6  -8  -1  169.08   81.89
  -6  -8   1  147.69   22.90
  -6  -8   1  147.59   22.40
  -6  -8   1  194.88   59.39
  -6  -8   1  125.49   22.50
  -6  -8   1  117.39   25.90
  -6  -8   1  128.89   23.20
  -6  -8   1   72.49   27.70
   6  -8  -1   75.59   21.10
   6  -8  -1  130.29   21.20
  -6   8   1  110.89   16.30
   6   8  -1  103.79   16.80
  -6   8   1  112.79   17.70
  -6   8   1   95.39   19.00
  -6   8   1  130.09   17.30
   6   8  -1  108.69   17.20
  -6   8   1   67.19   29.10
  -5  -8   1  378.26   53.89
  -5  -8   1  430.36   41.00
  -5  -8   1  360.06   42.20
  -5  -8   1  384.96   40.00
  -5  -8   1  413.06   50.09
   5  -8  -1  304.57   36.80
   5  -8  -1  430.36   89.09
   5  -8  -1  371.66   46.80
  -5  -8   1  362.06   67.09
   5  -8  -1  323.97   37.70
  -5  -8   1  328.47   44.10
   5   8  -1  299.97   33.60
  -5   8   1  308.97   36.20
  -5   8   1  334.87   36.70
  -5   8   1  334.47   39.40
  -5   8   1  315.67   34.30
  -5   8   1  328.27   61.89
  -4  -8   1   63.19   35.60
  -4  -8   1   16.80   11.00
  -4  -8   1   19.60    9.40
  -4  -8   1    2.60   17.70
  -4  -8   1   -4.40   12.80
  -4  -8   1    5.10   12.40
   4  -8  -1   46.00   55.59
   4  -8  -1   16.20    8.10
  -4  -8   1   43.50   33.40
   4  -8  -1   21.60    8.70
   4  -8  -1   19.30   12.90
  -4  -8   1   25.00    8.90
   4  -8  -1   38.60   33.30
   4  -8  -1   42.40   19.60
  -4   8   1   14.20   71.79
   4   8  -1   36.30    6.70
  -4   8   1   -2.00    9.20
  -4   8   1   29.10    8.10
  -4   8   1   30.50    9.00
   3  -8  -1   58.19   29.70
   3  -8  -1   64.39   18.50
  -3  -8   1   75.09   30.50
  -3  -8   1   79.29   20.60
  -3  -8   1   60.89   23.10
  -3  -8   1   98.89   17.90
   3  -8  -1   97.99   37.70
   3  -8  -1   65.49   13.60
  -3  -8   1   73.19   14.80
  -3  -8   1  157.58   49.50
   3  -8  -1   94.19   28.00
  -3  -8   1   54.59   19.30
  -3  -8   1   54.19   13.40
   3   8  -1   92.59   53.09
  -3   8   1   86.19   35.10
  -3   8   1   19.00   18.20
  -3   8   1   59.29   11.50
   3   8  -1   67.89   17.10
  -3   8   1   40.40   11.10
   2  -8  -1   54.79   19.40
   2  -8  -1   59.59   14.40
  -2  -8   1   92.49   36.50
  -2  -8   1   85.19   29.00
   2  -8  -1  106.19   30.10
  -2  -8   1  155.78   77.49
  -2  -8   1   63.29   19.80
  -2  -8   1  224.38   76.79
  -2  -8   1  119.79   23.80
  -2  -8   1  158.78   47.50
  -2   8   1  100.69   33.40
  -2   8   1   69.79   29.20
   2   8  -1   94.09   17.60
   2   8  -1  137.29   30.70
  -2   8   1   88.39   13.70
   2   8  -1   71.79   20.30
  -1  -8   1    3.60    8.60
  -1  -8   1   16.80   11.10
  -1  -8   1   19.40   16.20
  -1  -8   1   18.40   10.60
   1  -8  -1   38.60   27.40
  -1  -8   1    9.80    6.30
   1  -8  -1    8.40   25.30
   1  -8  -1   16.10   11.90
  -1  -8   1   16.80    6.50
  -1  -8   1   12.10   25.30
  -1  -8   1   15.80   24.00
   1  -8  -1   10.70    5.10
   1  -8  -1   37.60   16.90
  -1  -8   1   36.00   17.50
  -1   8   1   15.60   24.90
   1   8  -1   13.80   10.10
  -1   8   1    9.40   12.70
  -1   8   1    8.90    6.30
   1   8  -1    6.70   19.70
   0  -8   1  146.09   29.30
   0  -8   1  152.68   19.50
   0  -8   1  116.29   22.10
   0  -8  -1  136.69   22.20
   0  -8  -1  149.69   18.80
   0  -8  -1  127.99   27.60
   0  -8   1  121.89   27.40
   0  -8   1  135.59   19.40
   0  -8  -1  144.29   33.60
   0  -8   1  178.88   35.80
   0  -8  -1  128.49   25.40
   0  -8   1  142.89   23.30
   0   8  -1   84.49   24.80
   0   8   1  130.29   32.50
   0   8   1  137.69   29.40
  -1  -8  -1  121.69   18.00
   1  -8   1   88.69   17.20
   1  -8   1  111.19   27.20
  -1  -8  -1  108.49   18.20
   1  -8   1  106.99   16.30
   1  -8   1  176.88   35.30
  -1  -8  -1  138.29   35.50
   1  -8   1  192.28   50.69
  -1  -8  -1  101.89   26.10
   1  -8   1   95.49   19.30
   1  -8   1  114.79   22.10
  -1  -8  -1   96.19   17.90
  -1  -8  -1  124.99   21.20
   1   8   1   83.39   23.00
  -1   8  -1  103.89   39.60
   1   8   1  109.29   29.90
  -1   8  -1   98.69   13.70
  -1   8  -1   76.29   32.70
  -2  -8  -1    5.10   12.80
  -2  -8  -1   14.20    6.00
  -2  -8  -1   12.40   19.10
   2  -8   1   14.50   35.70
   2  -8   1   -0.60    6.90
   2  -8   1   13.00    7.40
  -2  -8  -1    9.90   11.80
  -2  -8  -1    0.50    9.80
  -2  -8  -1    6.40    7.20
   2  -8   1   20.90   15.10
   2  -8   1   12.60   22.80
   2  -8   1    5.40    5.00
  -2  -8  -1   26.00   23.70
  -2  -8  -1    1.10   22.90
  -2  -8  -1   14.60    9.00
   2  -8   1   15.80    7.10
  -2   8  -1  -27.50   25.00
   2   8   1   -9.50    9.40
   2   8   1   13.20    8.40
   2   8   1   -6.30   21.30
  -2   8  -1   19.70   15.70
  -3  -8  -1  108.09   18.30
   3  -8   1  195.58   47.10
  -3  -8  -1  154.88   29.40
   3  -8   1  157.68   42.20
   3  -8   1  168.48   40.20
   3  -8   1  169.08   35.20
  -3  -8  -1  190.38   49.20
  -3  -8  -1  118.29   23.20
  -3  -8  -1  120.19   20.40
   3  -8   1  114.19   18.90
  -3  -8  -1  109.79   18.50
   3  -8   1  137.99   24.70
  -3   8  -1   99.99   16.60
  -3   8  -1   96.09   35.10
  -3   8  -1   94.09   15.70
   3   8   1  112.59   21.80
  -3   8  -1   52.79   25.40
  -4  -8  -1  300.67   32.10
  -4  -8  -1  332.97   42.80
  -4  -8  -1  285.67   38.40
  -4  -8  -1  379.46   65.59
  -4  -8  -1  233.58   42.50
   4  -8   1  297.17   45.40
   4  -8   1  241.08   30.70
   4  -8   1  304.87   82.89
  -4  -8  -1  275.17   32.00
   4  -8   1  381.56   74.19
  -4  -8  -1  264.87   34.70
   4  -8   1  238.68   37.20
  -4   8  -1  160.58   58.49
  -4   8  -1  214.28   28.00
  -4   8  -1  257.97   51.89
   4   8   1  248.88   25.40
   4   8   1  264.77   38.30
  -4   8  -1  237.88   34.10
   5  -8   1   66.79   47.70
  -5  -8  -1   40.30   16.60
   5  -8   1   35.10   10.30
   5  -8   1   50.49   13.00
  -5  -8  -1   57.69   13.90
  -5  -8  -1   62.69   20.30
  -5  -8  -1   53.89   17.60
  -5  -8  -1   55.39   46.20
  -5  -8  -1  101.09   38.80
  -5  -8  -1   45.00   14.70
  -5  -8  -1   84.99   34.10
   5  -8   1   58.19   21.90
  -5   8  -1   46.40    9.40
  -5   8  -1   33.50   19.50
  -5   8  -1   17.30    8.20
   5   8   1   38.10    8.60
  -5   8  -1   29.80    8.40
  -6  -8  -1  107.49   24.60
  -6  -8  -1   51.29   34.50
   6  -8   1   -4.90   52.59
   6  -8   1   75.29   15.00
  -6  -8  -1  195.18   63.39
  -6  -8  -1  111.39   20.60
   6  -8   1   94.69   23.70
  -6  -8  -1   66.89   18.40
  -6  -8  -1   77.39   30.20
  -6   8  -1   85.39   14.10
  -6   8  -1   95.89   37.80
  -6   8  -1   64.79   13.70
  -6   8  -1   75.29   17.20
   6   8   1   52.79   11.90
   6   8   1   77.09   12.90
  -6   8  -1   95.29   20.10
  -7  -8  -1  248.98   28.20
   7  -8   1  188.08   31.80
   7  -8   1  162.58   74.59
  -7  -8  -1  232.58   47.10
  -7  -8  -1  213.78   31.60
   7  -8   1  148.69   25.00
  -7  -8  -1  291.37   70.19
  -7  -8  -1  211.58   30.40
  -7   8  -1  172.78   24.10
  -7   8  -1  289.47   66.79
   7   8   1  187.88   26.50
  -7   8  -1  185.48   23.80
  -7   8  -1  192.88   27.70
  -7   8  -1  191.68   21.70
   7   8   1  166.48   23.30
   8  -8   1    8.90    9.40
   8  -8   1   21.50    9.30
  -8  -8  -1  -17.50   40.20
  -8  -8  -1   31.40   29.30
  -8  -8  -1   25.10    9.30
  -8  -8  -1   25.70   11.40
  -8  -8  -1   -5.20   31.40
   8  -8   1  102.89   81.09
  -8  -8  -1   23.70    9.30
  -8   8  -1   38.30    7.20
  -8   8  -1   44.60    9.30
   8   8   1   33.50   10.40
  -8   8  -1   21.80    9.50
  -8   8  -1   35.30    9.70
   8   8   1   24.90    6.30
   9  -8   1   79.69   15.20
  -9  -8  -1   61.29   16.00
  -9  -8  -1   79.89   17.50
  -9  -8  -1   85.49   15.90
  -9  -8  -1  150.08   48.10
   9  -8   1  -15.80   91.99
  -9   8  -1   59.19   14.50
  -9   8  -1   76.49   12.60
  -9   8  -1   70.29   11.70
   9   8   1   66.49   12.50
  -9   8  -1   56.29    9.20
   9   8   1   59.79    9.40
   9   8   1   51.09   10.60
 -10  -8  -1   32.60   11.60
 -10  -8  -1   44.70   12.70
  10  -8   1   46.40   10.60
 -10  -8  -1   82.69   37.30
  10   8   1   42.60    8.80
 -10   8  -1   45.50    7.10
 -10   8  -1   37.20    8.40
 -10   8  -1   46.00    9.50
  10   8   1   52.39    7.20
 -10   8  -1   42.30   11.40
  10   8   1   46.70   10.80
  11  -8   1   21.50    8.50
 -11  -8  -1    0.10   17.80
 -11  -8  -1   17.20    6.20
  11   8   1   23.10    8.80
  11   8   1   20.30    3.90
  11   8   1   25.40    5.90
 -11   8  -1   22.10    6.50
 -11   8  -1   15.50    5.30
  11   8   1   10.20    6.30
 -11   8  -1   16.50    3.70
 -12  -8  -1   17.10   17.90
 -12  -8  -1    6.40    4.80
  12  -8   1   17.70    4.80
  12   8   1   14.10    4.30
 -12   8  -1   19.00    4.60
  12   8   1   15.30    2.80
  11  -9  -1   46.50   10.70
 -11  -9   1   44.50    9.20
 -11  -9   1   35.90    8.70
 -11  -9   1   74.29   35.40
 -11   9   1   53.79    8.70
 -11   9   1   61.29    8.00
  11   9  -1   68.49    6.80
 -11   9   1   58.79    6.50
  11   9  -1   49.20    8.20
  10  -9  -1   76.49   13.50
 -10  -9   1   56.29   13.80
 -10  -9   1   91.39   32.70
 -10  -9   1   79.79   12.50
  10   9  -1   49.40   10.90
 -10   9   1   59.49   13.10
  10   9  -1   59.69    9.30
 -10   9   1   45.40    9.90
 -10   9   1   62.39    9.60
 -10   9   1   49.20    7.80
  10   9  -1   65.89    7.80
  -9  -9   1   69.09   13.60
   9  -9  -1   70.69   13.40
  -9  -9   1   62.99   15.10
  -9  -9   1   58.39   27.50
  -9  -9   1   40.80   11.50
   9  -9  -1   41.20   12.10
  -9   9   1   60.59    8.80
   9   9  -1   55.39   10.10
  -9   9   1   61.29   11.90
  -9   9   1   47.30   12.70
  -9   9   1   64.89   10.70
   9   9  -1   70.09   12.40
   9   9  -1   50.69    8.10
  -8  -9   1   86.19   16.50
   8  -9  -1   53.89   91.69
   8  -9  -1   89.09   16.20
  -8  -9   1   65.79   17.40
   8  -9  -1   70.09   18.00
  -8  -9   1   75.19   16.10
  -8  -9   1   89.29   42.30
  -8   9   1   91.79   11.90
  -8   9   1   97.19   14.70
  -8   9   1  109.69   13.70
   8   9  -1   78.79   13.40
   8   9  -1   77.39   13.80
  -8   9   1   76.89   18.60
  -7  -9   1  434.66   42.20
   7  -9  -1  571.94  112.19
   7  -9  -1  366.66   38.90
   7  -9  -1  331.07   45.00
  -7  -9   1  397.56   83.19
  -7  -9   1  371.86   44.10
  -7  -9   1  416.96   47.10
   7   9  -1  307.67   36.10
  -7   9   1  495.55   57.89
   7   9  -1  309.37   38.00
  -7   9   1  358.06   37.70
  -7   9   1  371.86   35.90
  -7   9   1  323.07   38.40
  -6  -9   1  384.16   39.40
   6  -9  -1  379.06   36.40
   6  -9  -1  333.77   44.40
  -6  -9   1  411.56   46.20
  -6  -9   1  362.76   42.10
  -6  -9   1  330.77   46.30
  -6  -9   1  363.36   38.30
  -6  -9   1  365.16   69.19
  -6   9   1  261.67   33.50
  -6   9   1  275.57   37.80
  -6   9   1  247.38   34.00
  -6   9   1  299.37   62.29
  -6   9   1  290.47   32.30
  -5  -9   1  171.38   48.80
  -5  -9   1  135.09   22.90
  -5  -9   1  107.29   33.70
   5  -9  -1   71.69   19.90
  -5  -9   1  120.99   27.00
   5  -9  -1  108.09   18.10
  -5  -9   1  113.89   23.30
   5  -9  -1  192.28   58.79
  -5  -9   1  115.29   19.40
  -5   9   1  102.79   15.80
  -5   9   1   98.49   18.10
  -5   9   1  117.79   39.30
  -5   9   1   77.29   15.50
   5   9  -1   83.89   15.20
  -4  -9   1  374.26   51.29
  -4  -9   1  354.56   38.20
  -4  -9   1  210.08   86.99
   4  -9  -1  355.86   39.10
  -4  -9   1  581.04  211.28
  -4  -9   1  275.17   58.29
  -4  -9   1  384.96   40.10
  -4  -9   1  224.98   62.39
   4  -9  -1  258.57   57.19
  -4   9   1  308.57   34.80
  -4   9   1  301.37   37.50
  -4   9   1  354.56   68.69
  -3  -9   1  147.59   31.60
  -3  -9   1  128.79   21.80
  -3  -9   1  139.59   19.90
  -3  -9   1  126.39   21.70
  -3  -9   1  142.19   21.10
   3  -9  -1  152.38   34.00
  -3  -9   1   77.19   28.90
  -3  -9   1  152.08   25.50
   3  -9  -1  120.99   23.90
   3  -9  -1  120.79   18.70
  -3  -9   1  127.39   30.70
  -3   9   1  119.09   35.20
  -3   9   1  105.79   18.00
  -3   9   1  113.09   19.20
  -2  -9   1   85.69   44.30
  -2  -9   1   36.50   24.00
  -2  -9   1  132.09   47.80
  -2  -9   1   81.19   19.90
  -2  -9   1   67.89   23.60
  -2  -9   1   53.59   14.70
   2  -9  -1   69.99   12.30
   2  -9  -1   50.89   16.50
   2  -9  -1   43.40   12.60
   2  -9  -1   56.09   13.20
   2  -9  -1   81.39   27.60
   2  -9  -1   44.00   11.90
  -2  -9   1   73.69   14.80
  -2  -9   1   78.29   29.00
  -2  -9   1   52.09   13.70
  -2  -9   1   29.30   10.90
   2   9  -1   66.69   20.80
  -2   9   1   44.30   10.60
   2   9  -1   53.09   21.10
  -2   9   1   51.29   21.80
   1  -9  -1  306.47   39.90
   1  -9  -1  297.67   34.00
  -1  -9   1  336.87   34.50
  -1  -9   1  284.37   37.40
  -1  -9   1  247.58   47.90
  -1  -9   1  296.17   38.40
   1  -9  -1  315.97   33.00
  -1  -9   1  326.67   33.80
   1  -9  -1  316.27   34.60
  -1  -9   1  369.86   36.80
   1  -9  -1  289.07   36.30
   1  -9  -1  281.17   46.10
  -1  -9   1  234.28   44.00
  -1   9   1  274.97   50.29
   1   9  -1  265.47   44.50
  -1   9   1  246.88   30.10
   0  -9  -1  116.99   40.80
   0  -9   1   34.60   13.80
   0  -9   1  115.09   36.80
   0  -9  -1   51.39   23.00
   0  -9  -1   60.99   14.20
   0  -9   1   36.60   12.30
   0  -9  -1   75.29   34.40
   0  -9  -1   47.60   12.40
   0  -9   1   91.19   30.90
   0  -9   1   65.19   14.90
   0  -9   1   54.79   12.20
   0  -9  -1   73.79   23.50
   0  -9   1  115.39   31.00
   0  -9  -1   61.49   17.40
   0  -9  -1   88.49   29.00
   0  -9   1   40.80   14.40
   0  -9  -1   46.10   10.70
   0  -9  -1   61.99   17.30
   0   9  -1   58.99   22.70
   0   9   1   68.59   25.20
   0   9  -1   95.09   58.09
   1  -9   1  117.29   22.70
   1  -9   1   99.19   15.80
  -1  -9  -1   92.59   18.70
   1  -9   1   88.99   17.80
  -1  -9  -1  161.88   33.70
  -1  -9  -1  118.59   16.80
  -1  -9  -1  104.99   29.90
  -1  -9  -1  116.39   19.20
  -1  -9  -1  115.89   21.50
  -1  -9  -1   76.29   25.30
  -1  -9  -1  124.79   24.80
  -1  -9  -1  134.39   45.00
   1  -9   1  142.19   32.40
   1  -9   1  109.69   18.20
   1  -9   1  102.89   17.30
  -1   9  -1  112.79   33.00
   1   9   1   57.39   22.40
  -1   9  -1   93.69   14.40
   1   9   1  129.29   24.70
  -1   9  -1   92.49   44.10
  -2  -9  -1  360.96   39.80
   2  -9   1  372.36   37.60
   2  -9   1  285.77   37.00
   2  -9   1  340.37   35.80
   2  -9   1  334.27   38.20
  -2  -9  -1  340.67   43.60
   2  -9   1  276.07   42.30
  -2  -9  -1  355.66   40.20
  -2  -9  -1  383.26   69.19
  -2  -9  -1  360.16   39.90
  -2  -9  -1  356.06   36.90
   2   9   1  347.17   44.50
  -2   9  -1  267.67   67.99
  -2   9  -1  272.07   55.89
  -2   9  -1  294.27   34.20
  -3  -9  -1   27.40    9.90
  -3  -9  -1    4.60   13.40
   3  -9   1   37.60   14.40
   3  -9   1   32.10    9.90
  -3  -9  -1   37.00   10.20
   3  -9   1   50.79   22.20
  -3  -9  -1   45.60   13.50
  -3  -9  -1   25.80   12.20
  -3  -9  -1   31.30   12.60
  -3  -9  -1   25.60   23.30
  -3  -9  -1   39.90   18.90
   3  -9   1   70.59   35.40
  -3  -9  -1   32.10   31.00
  -3   9  -1   34.20    8.90
   3   9   1   49.30   21.20
  -3   9  -1   41.00   10.80
  -3   9  -1   49.20   26.90
  -4  -9  -1  144.09   76.89
  -4  -9  -1   55.89   21.40
  -4  -9  -1   85.29   24.00
  -4  -9  -1   43.90   22.00
   4  -9   1   48.40   17.90
  -4  -9  -1   46.10   35.90
   4  -9   1   44.30   20.00
   4  -9   1   46.50   11.40
  -4  -9  -1   58.09   17.30
   4  -9   1   40.70   20.70
  -4  -9  -1   52.99   13.30
  -4  -9  -1   62.99   13.00
   4   9   1   36.10   10.90
  -4   9  -1   51.09   11.40
  -4   9  -1   43.00   11.90
  -5  -9  -1    4.20    8.70
  -5  -9  -1   19.00   14.10
   5  -9   1   12.70    8.00
   5  -9   1   11.30   12.30
  -5  -9  -1   -2.40   19.80
  -5  -9  -1   31.00   26.40
  -5  -9  -1    7.90    9.10
  -5  -9  -1   29.30   31.40
  -5  -9  -1    6.70    6.80
   5  -9   1   -0.10    6.40
   5  -9   1    4.10    6.70
   5  -9   1   -3.80   40.90
  -5  -9  -1   32.70   27.80
  -5   9  -1   -1.00   21.70
  -5   9  -1   12.60    7.50
  -5   9  -1   17.20    7.80
  -5   9  -1    9.30    6.90
   5   9   1    7.50    5.90
  -5   9  -1   15.10    6.10
   6  -9   1  112.59   23.80
   6  -9   1  126.19   19.30
  -6  -9  -1  243.18   72.99
  -6  -9  -1  124.29   35.40
   6  -9   1  155.98   63.49
  -6  -9  -1  211.28   49.80
  -6  -9  -1  130.99   20.40
  -6  -9  -1  137.09   27.20
  -6  -9  -1   98.99   36.50
  -6  -9  -1  137.49   24.20
   6   9   1   92.79   18.50
  -6   9  -1  131.59   18.00
  -6   9  -1  140.49   19.00
  -6   9  -1   91.79   36.50
  -6   9  -1  121.49   20.80
  -6   9  -1  121.89   16.10
   6   9   1  127.59   17.40
  -7  -9  -1    0.90   39.00
  -7  -9  -1   14.10    8.80
  -7  -9  -1    8.30    7.50
   7  -9   1  -40.50   54.49
   7  -9   1   10.40    6.70
  -7  -9  -1   18.80   31.90
  -7  -9  -1    5.70   22.60
  -7  -9  -1    3.60    6.90
   7  -9   1    7.90    8.30
  -7  -9  -1   -4.90   29.60
  -7   9  -1    6.40    5.30
  -7   9  -1    3.30    6.60
  -7   9  -1  -24.50   24.80
  -7   9  -1    3.80    4.60
   7   9   1    6.80    5.70
   7   9   1   15.70    5.80
  -7   9  -1    8.30    3.90
  -8  -9  -1  138.19   22.50
   8  -9   1  -20.60   86.39
  -8  -9  -1  149.88   19.70
   8  -9   1   93.99   20.40
  -8  -9  -1  263.07   72.79
  -8  -9  -1  118.59   21.40
   8  -9   1  137.09   19.00
   8   9   1   88.79   17.00
  -8   9  -1  134.99   15.40
  -8   9  -1  127.69   20.60
  -8   9  -1  163.18   18.30
  -8   9  -1  136.59   18.20
   8   9   1  111.99   14.70
   8   9   1  123.89   16.40
  -9  -9  -1    0.40    6.50
  -9  -9  -1    2.20    5.00
  -9  -9  -1    3.30    5.20
  -9  -9  -1   32.00   24.00
   9  -9   1    0.70    4.90
   9  -9   1   13.30    6.10
  -9   9  -1    4.40    6.40
  -9   9  -1    5.60    3.20
   9   9   1    5.40    4.10
   9   9   1   12.40    3.50
   9   9   1    6.70    4.60
  -9   9  -1    8.70    4.80
  -9   9  -1    7.20    4.40
 -10  -9  -1   43.00   30.50
  10  -9   1   22.10    8.80
 -10  -9  -1    8.20    6.50
 -10  -9  -1   -1.10    5.80
  10   9   1    7.50    5.00
  10   9   1    5.30    4.40
  10   9   1   15.30    3.10
 -10   9  -1    8.70    2.90
 -10   9  -1   16.00    7.30
 -11  -9  -1   57.79   29.90
 -11  -9  -1   68.09   12.40
  11  -9   1   81.89   11.60
  11   9   1   88.79   11.10
 -11   9  -1   94.89   11.00
 -11   9  -1   89.19    9.20
 -11   9  -1   97.49   12.00
  11   9   1   97.49    9.60
 -11 -10   1   13.50    4.90
 -11 -10   1    0.80   16.90
 -11  10   1   20.20    2.80
 -11  10   1   18.70    3.80
  11  10  -1   19.90    2.90
 -10 -10   1   41.40   22.00
 -10 -10   1   51.89   10.10
 -10 -10   1   61.19   11.40
 -10  10   1   56.59    7.90
 -10  10   1   49.60    8.10
  10  10  -1   38.50    7.50
  10  10  -1   61.99    6.50
 -10  10   1   58.09    7.00
   9 -10  -1   13.50    6.70
   9 -10  -1   20.10    5.50
  -9 -10   1   29.00    7.00
  -9 -10   1   22.40   25.00
  -9 -10   1   31.60    8.20
  -9 -10   1    4.80    5.30
  -9  10   1   21.10    5.90
  -9  10   1    9.80    4.90
   9  10  -1   13.20    6.30
  -9  10   1   23.20    8.50
   9  10  -1   18.00    5.90
   9  10  -1   15.20    4.10
  -9  10   1   18.80    4.20
  -8 -10   1    9.80    7.80
   8 -10  -1   30.40    7.50
   8 -10  -1   20.20    8.60
  -8 -10   1   22.30    8.70
  -8 -10   1   18.90   24.10
  -8 -10   1   29.40    7.60
  -8  10   1   15.10    4.10
  -8  10   1   19.10    6.30
  -8  10   1   22.40    6.50
  -8  10   1   15.30    8.70
   8  10  -1   28.80    7.20
  -7 -10   1    7.70    6.50
  -7 -10   1    8.60    6.90
   7 -10  -1   25.10    6.80
  -7 -10   1   38.80   33.80
  -7 -10   1   23.70   22.10
   7 -10  -1    2.80    7.20
  -7 -10   1   21.50    7.70
  -7  10   1   10.30    4.30
   7  10  -1   17.70    7.30
  -7  10   1   11.30    7.50
  -7  10   1   21.00    6.90
  -7  10   1   11.20    5.50
   6 -10  -1  101.59   23.80
  -6 -10   1  116.49   25.80
  -6 -10   1   92.09   19.60
  -6 -10   1  108.69   19.80
  -6 -10   1  102.39   17.20
  -6 -10   1  139.89   63.49
  -6 -10   1  130.59   40.10
   6  10  -1   91.39   15.30
  -6  10   1   90.99   12.30
  -6  10   1   57.99   16.50
  -6  10   1   82.59   17.20
  -6  10   1   82.49   16.90
  -5 -10   1   76.69   22.20
  -5 -10   1   80.29   44.30
  -5 -10   1   57.09   14.50
  -5 -10   1   46.10   12.10
  -5 -10   1   76.49   15.20
   5 -10  -1   57.09   16.40
  -5 -10   1   35.80   39.80
  -5 -10   1   76.79   21.60
  -5 -10   1   87.19   38.60
  -5 -10   1   54.89   33.60
  -5  10   1   54.49    9.70
  -5  10   1   43.20   13.00
  -5  10   1    8.00   24.00
  -5  10   1   48.70    9.70
  -5  10   1   39.90   10.50
   5  10  -1   48.60   10.40
  -4 -10   1  298.17   34.00
  -4 -10   1  279.87   32.40
   4 -10  -1  363.66   50.09
  -4 -10   1  344.47   38.70
  -4 -10   1  332.77   44.80
   4 -10  -1  222.38   37.50
  -4 -10   1  238.98   58.29
   4 -10  -1  254.27   31.50
  -4 -10   1  270.97   32.60
  -4 -10   1  285.37   44.80
  -4  10   1  203.48   29.90
  -4  10   1  241.38   60.79
  -4  10   1  238.38   31.60
   3 -10  -1  207.98   33.80
  -3 -10   1  214.18   30.30
  -3 -10   1  247.68   61.39
  -3 -10   1  193.98   26.80
  -3 -10   1  189.48   31.10
  -3 -10   1  239.58   42.70
   3 -10  -1  189.38   26.40
  -3 -10   1  237.48   27.50
  -3 -10   1  249.18   30.30
  -3  10   1  212.58   27.00
  -3  10   1  178.68   24.30
  -3  10   1  215.78   50.09
   2 -10  -1   53.69   16.60
   2 -10  -1  179.88   53.09
  -2 -10   1   66.69   29.30
   2 -10  -1   64.09   14.20
  -2 -10   1  175.88   55.19
  -2 -10   1   81.29   25.80
  -2 -10   1   90.59   17.50
  -2 -10   1   84.19   22.60
   2 -10  -1   85.19   18.40
  -2 -10   1   95.39   15.50
   2 -10  -1  138.09   36.80
  -2 -10   1   59.79   16.40
   2 -10  -1   87.69   16.60
  -2  10   1   54.69   43.70
  -2  10   1   67.59   14.60
  -1 -10   1  266.97   36.30
   1 -10  -1  202.68   30.50
  -1 -10   1  191.68   40.00
   1 -10  -1  269.27   29.50
   1 -10  -1  292.57   37.80
  -1 -10   1  272.87   58.69
  -1 -10   1  261.27   30.00
   1 -10  -1  243.48   30.10
  -1 -10   1  263.27   30.70
  -1 -10   1  237.88   32.70
   1 -10  -1  262.47   31.20
   1  10  -1  172.68   45.70
   0 -10  -1  246.48   88.79
   0 -10   1  299.77   80.09
   0 -10   1  117.49   28.80
   0 -10   1  158.28   28.50
   0 -10   1  224.68   42.00
   0 -10  -1  150.78   23.30
   0 -10  -1  189.28   24.50
   0 -10   1  168.48   22.30
   0 -10  -1  139.39   25.50
   0 -10   1  159.48   25.80
   0 -10   1  172.18   24.10
   0 -10  -1  137.19   41.00
   0 -10  -1  185.98   31.80
   0 -10  -1  149.99   22.70
   0  10  -1  129.69   37.50
  -1 -10  -1  144.99   57.09
  -1 -10  -1  232.78   35.00
  -1 -10  -1  282.27   30.40
   1 -10   1  283.17   36.00
  -1 -10  -1  240.68   37.10
  -1 -10  -1  286.47   31.80
  -1 -10  -1  254.97   46.60
   1 -10   1  258.67   37.40
   1 -10   1  242.98   28.80
   1 -10   1  243.88   31.60
  -1  10  -1  190.28   48.00
  -1  10  -1  218.48   27.00
   1  10   1  271.17   39.80
  -2 -10  -1   25.70   17.70
  -2 -10  -1    2.90   10.80
  -2 -10  -1    3.50    6.60
  -2 -10  -1   52.89   33.50
  -2 -10  -1   15.20   25.40
   2 -10   1    7.20    6.50
  -2 -10  -1    9.00   21.20
  -2 -10  -1   13.20    8.90
  -2 -10  -1   26.60   22.80
   2 -10   1   25.80   16.20
   2 -10   1   18.10   11.40
  -2 -10  -1   17.60    6.90
  -2 -10  -1   10.80    8.20
   2 -10   1   25.30    9.90
   2 -10   1   32.20   30.20
  -2  10  -1    7.60   21.00
   2  10   1    0.30   20.00
  -2  10  -1    6.30    6.70
  -3 -10  -1   24.90   11.70
  -3 -10  -1    8.40    9.10
   3 -10   1   22.00   24.30
   3 -10   1    7.30    8.60
   3 -10   1   15.40    7.70
  -3 -10  -1    9.60   26.30
  -3 -10  -1   -1.90   23.40
  -3 -10  -1   28.00    7.50
  -3 -10  -1   16.80   10.20
  -3 -10  -1   41.10   18.50
  -3 -10  -1   51.99   28.80
  -3 -10  -1   66.89   33.80
   3 -10   1   23.60   16.10
  -3  10  -1   11.60    6.00
  -3  10  -1   21.80   20.60
  -4 -10  -1  209.38   30.50
  -4 -10  -1  201.68   31.60
  -4 -10  -1  210.48   27.80
  -4 -10  -1  199.98   25.00
  -4 -10  -1  248.58   56.09
   4 -10   1  172.48   24.60
   4 -10   1  219.18   39.90
  -4 -10  -1  253.87   39.50
   4 -10   1  183.58   31.60
  -4  10  -1  151.48   24.80
   4  10   1  180.68   21.30
  -4  10  -1  182.38   23.30
  -4  10  -1  203.08   53.79
  -5 -10  -1  175.58   62.59
  -5 -10  -1   68.29   39.30
  -5 -10  -1  124.69   23.80
  -5 -10  -1  140.19   22.00
  -5 -10  -1   96.39   57.29
  -5 -10  -1  126.59   26.90
   5 -10   1  158.38   29.10
   5 -10   1  119.89   24.30
   5 -10   1  111.89   17.00
  -5 -10  -1  146.59   18.60
  -5  10  -1  187.88   53.69
   5  10   1   69.29   15.30
  -5  10  -1   99.79   18.30
  -5  10  -1   96.39   16.20
  -5  10  -1   76.99   16.10
  -5  10  -1  100.49   14.40
  -6 -10  -1  173.18   48.50
  -6 -10  -1  107.79   55.39
  -6 -10  -1  134.69   23.20
  -6 -10  -1  121.99   21.70
  -6 -10  -1  147.59   19.80
  -6  10  -1  128.29   20.40
  -6  10  -1   94.49   17.60
   6  10   1   68.89   15.00
  -6  10  -1   84.99   16.30
  -6  10  -1  107.59   17.50
  -7 -10  -1    6.70   24.70
  -7 -10  -1   29.10    9.60
   7 -10   1   59.89   11.00
   7 -10   1   20.00    9.70
  -7 -10  -1   44.90   28.50
  -7 -10  -1   53.09   14.70
  -7  10  -1   59.99    8.50
  -7  10  -1   48.90   14.20
   7  10   1   31.20    9.00
  -7  10  -1   41.20    9.30
  -7  10  -1   66.49   10.10
  -8 -10  -1   10.20    7.30
  -8 -10  -1    8.70    5.40
   8 -10   1    4.70    6.00
  -8 -10  -1    4.50   12.10
  -8 -10  -1    8.00    6.80
   8 -10   1    5.80    5.00
   8  10   1   -1.50    6.10
  -8  10  -1    2.70    4.00
   8  10   1    4.60    4.10
  -8  10  -1    3.70    2.60
  -8  10  -1    6.90    4.00
   9 -10   1   10.70    6.50
  -9 -10  -1   15.60    6.90
  -9 -10  -1   18.10   21.30
  -9 -10  -1   19.90    7.20
  -9 -10  -1   13.60    6.40
  -9  10  -1   22.10    8.40
  -9  10  -1   13.00    3.50
  -9  10  -1   13.80    4.80
   9  10   1   11.40    6.60
  -9  10  -1   15.30    5.80
   9  10   1   16.00    6.60
   9  10   1   14.60    3.80
 -10 -10  -1    2.30    3.50
 -10 -10  -1   -1.70   11.80
  10  10   1   -0.60    1.60
  10  10   1   -0.60    2.90
 -10  10  -1    2.00    3.00
 -10  10  -1    2.10    2.00
 -10  10  -1    4.50    3.40
 -11 -10  -1    0.10    3.00
 -11 -10  -1    4.80   11.10
 -11  10  -1    7.80    2.80
  11  10   1    7.80    2.10
 -11  10  -1   12.10    2.00
 -10 -11   1   33.60   18.30
 -10 -11   1   36.10    7.80
 -10  11   1   42.80    5.60
 -10  11   1   35.90    6.70
 -10  11   1   31.90    4.70
  -9 -11   1   66.89   23.50
  -9 -11   1   59.39   12.90
  -9  11   1   71.59    8.80
  -9  11   1   70.99   11.40
  -9  11   1   69.39    8.20
  -9  11   1   66.29   13.00
   9  11  -1   61.79   10.00
   8 -11  -1   15.70    6.90
  -8 -11   1   10.90   17.50
  -8 -11   1   17.60    7.20
  -8 -11   1   22.60    7.70
  -8  11   1   10.40    3.80
  -8  11   1    5.40    6.90
  -8  11   1   11.00    3.70
   8  11  -1    8.60    5.30
  -8  11   1   16.50    5.00
   7 -11  -1   18.80    7.40
  -7 -11   1   27.80   21.70
  -7 -11   1   24.00    7.00
  -7 -11   1   15.30    7.10
  -7 -11   1   23.60    9.40
  -7 -11   1   15.90   20.50
  -7  11   1   19.30    6.70
  -7  11   1   10.10    8.10
  -7  11   1   22.30    7.20
  -7  11   1   14.40    4.10
   7  11  -1   30.20    8.20
   6 -11  -1   47.10   14.80
  -6 -11   1   58.39   12.50
  -6 -11   1   83.89   17.10
  -6 -11   1  115.09   45.50
  -6  11   1   67.29    9.60
  -6  11   1   66.59   11.90
   6  11  -1   63.69   14.10
  -6  11   1   65.49   10.90
  -6  11   1   75.49   17.30
  -5 -11   1   73.09   38.60
  -5 -11   1   22.50   11.90
  -5 -11   1   33.80   10.90
   5 -11  -1   23.00    9.90
  -5 -11   1   46.00   10.10
  -5 -11   1   61.49   28.10
  -5 -11   1   92.89   23.80
  -5  11   1   50.09    8.00
  -5  11   1   57.59   13.80
  -5  11   1   40.50    9.80
  -4 -11   1  120.19   39.40
  -4 -11   1   75.89   22.30
  -4 -11   1  -10.30   29.10
  -4 -11   1   81.59   34.00
  -4 -11   1   56.99   13.30
   4 -11  -1   50.69   17.30
  -4 -11   1   55.59   15.80
  -4 -11   1   39.00   18.20
  -4 -11   1  114.99   73.39
  -4  11   1   75.49   13.80
  -4  11   1   39.80    9.70
  -4  11   1   58.99   10.90
  -3 -11   1  184.68   31.20
  -3 -11   1  203.38   27.60
  -3 -11   1  333.47   67.59
   3 -11  -1  226.88   40.60
  -3 -11   1  161.18   51.89
  -3 -11   1  220.78   29.30
  -3 -11   1  225.88   58.99
   3 -11  -1  173.78   24.50
  -3 -11   1  231.18   30.40
  -3 -11   1  199.88   25.70
   3 -11  -1  206.38   32.80
  -3 -11   1  228.18   40.80
  -3  11   1  185.28   47.40
  -2 -11   1   10.20    6.70
   2 -11  -1    7.50   10.90
   2 -11  -1    8.50    6.00
  -2 -11   1    9.40   11.40
   2 -11  -1   14.20    7.40
  -2 -11   1   26.30    8.00
   2 -11  -1    1.40    5.70
  -2 -11   1   11.30    9.70
  -2 -11   1   46.40   31.70
  -2 -11   1   -2.30    5.40
  -2 -11   1   46.50   28.60
  -2 -11   1   19.20   27.60
  -2 -11   1    2.30    7.50
  -2 -11   1   27.50   28.60
  -2  11   1   23.90   32.60
  -2  11   1   14.30    6.70
  -2  11   1   18.80    7.60
  -1 -11   1  211.28   30.10
   1 -11  -1  213.18   25.90
   1 -11  -1  155.48   25.70
  -1 -11   1  179.58   28.30
  -1 -11   1  204.08   26.30
   1 -11  -1  250.97   43.60
   1 -11  -1  227.48   27.00
  -1 -11   1  209.58   26.00
  -1 -11   1  237.58   28.40
   1 -11  -1  181.18   30.60
  -1  11   1  152.88   23.20
  -1  11   1  185.08   51.39
   0 -11  -1   67.59   19.30
   0 -11  -1   66.09   32.80
   0 -11  -1   57.89   14.80
   0 -11   1   52.09   13.30
   0 -11   1   93.39   31.10
   0 -11  -1   51.39   17.50
   0 -11   1  101.79   40.30
   0 -11  -1   50.89   20.50
   0 -11   1   73.29   20.20
   0 -11  -1  112.49   43.30
   0 -11  -1   50.19   11.70
   0 -11   1   39.80   14.50
   0 -11   1  106.09   39.40
   0 -11  -1   27.00   10.70
   0 -11   1   45.90   12.60
   0 -11   1   57.59   11.70
   0  11   1   37.20    9.20
   0  11   1   32.90   24.00
   1 -11   1   30.00   12.10
   1 -11   1   35.10   11.50
  -1 -11  -1   33.70    9.10
   1 -11   1   30.10    8.40
   1 -11   1   68.99   25.70
  -1 -11  -1   33.60   12.60
  -1 -11  -1  110.49   45.30
  -1 -11  -1   59.99   12.80
  -1 -11  -1   36.00   16.50
  -1 -11  -1   33.50   12.00
   1 -11   1   48.20   12.80
  -1 -11  -1   83.19   36.10
   1 -11   1   32.60   10.80
  -1 -11  -1   74.09   32.30
   1 -11   1   91.49   39.60
  -1 -11  -1   19.20    8.90
  -1  11  -1   42.40   34.70
  -1  11  -1   48.10   10.20
   2 -11   1  127.49   41.60
   2 -11   1   99.69   17.10
  -2 -11  -1   58.49   26.80
  -2 -11  -1   89.39   37.20
  -2 -11  -1  188.98   51.79
  -2 -11  -1   98.39   16.20
  -2 -11  -1  198.08   50.19
   2 -11   1  115.19   32.20
  -2 -11  -1  102.69   20.60
  -2 -11  -1   77.09   25.60
  -2 -11  -1  118.59   20.50
  -2 -11  -1  132.19   21.30
  -2  11  -1  104.29   16.80
  -2  11  -1   97.79   19.10
  -2  11  -1   45.10   29.10
  -3 -11  -1   32.40   24.30
  -3 -11  -1   11.20    9.80
  -3 -11  -1    3.40   22.70
  -3 -11  -1   16.00    7.60
  -3 -11  -1   18.80   24.20
   3 -11   1    9.20    6.60
   3 -11   1   14.30   11.40
  -3 -11  -1   11.10    7.30
  -3 -11  -1    6.50   10.00
  -3 -11  -1    9.10    7.80
   3 -11   1    4.10    9.00
  -3 -11  -1   15.20   31.40
  -3  11  -1   24.70    7.00
  -3  11  -1   14.50   32.50
  -4 -11  -1   24.50   27.40
  -4 -11  -1   12.70    8.10
  -4 -11  -1   29.90   23.60
   4 -11   1   11.70   10.40
   4 -11   1   22.80    7.70
   4 -11   1   26.10   11.90
  -4 -11  -1    8.90   12.20
  -4 -11  -1   29.80   14.10
  -4 -11  -1   18.40    6.70
  -4 -11  -1   20.50   12.50
  -4  11  -1   17.60    6.50
  -4  11  -1   35.40    7.60
  -4  11  -1   26.60   10.10
  -5 -11  -1  142.89   43.70
  -5 -11  -1  149.09   26.40
  -5 -11  -1  160.48   20.40
  -5 -11  -1  181.28   26.70
  -5  11  -1  128.89   19.10
  -5  11  -1  165.28   17.20
  -5  11  -1  140.79   22.40
  -6 -11  -1  138.59   36.20
  -6 -11  -1   67.99   12.10
  -6 -11  -1   44.60   13.50
  -6 -11  -1   39.00   12.40
  -6 -11  -1   72.49   38.90
  -6  11  -1   67.89    9.20
  -6  11  -1   73.69   17.20
  -6  11  -1   67.59   11.00
  -6  11  -1   86.09   23.30
  -7 -11  -1   38.90   10.80
  -7 -11  -1   60.79   15.60
  -7 -11  -1   54.09   37.60
  -7 -11  -1   66.29   10.80
   7 -11   1   30.80   11.10
  -7  11  -1   57.79    9.60
  -7  11  -1   48.60   14.00
  -7  11  -1   56.79    8.30
   7  11   1   57.39   10.40
  -7  11  -1   54.79   10.00
  -8 -11  -1    8.10    5.50
  -8 -11  -1   13.50    6.90
  -8 -11  -1   11.90    7.10
   8 -11   1   12.40    5.10
  -8 -11  -1   15.00   15.70
  -8  11  -1    1.50    3.50
  -8  11  -1    0.90    4.40
  -8  11  -1   10.00    3.50
  -8  11  -1    1.50    5.90
   9 -11   1   14.50    5.50
  -9 -11  -1   28.00    8.40
  -9 -11  -1   26.10    7.20
  -9 -11  -1   13.30   15.00
   9  11   1   24.70    5.30
  -9  11  -1   12.70    4.50
  -9  11  -1   25.60    5.50
  -9  11  -1   46.60   13.10
  -9  11  -1   24.30    4.40
 -10 -11  -1    9.50   12.80
 -10 -11  -1    4.40    3.40
 -10  11  -1   10.60    2.60
 -10  11  -1   18.70    3.40
  -9 -12   1   19.00    5.70
  -9 -12   1    1.50    9.60
  -9  12   1   12.10    3.80
  -9  12   1   13.30    2.90
   8 -12  -1    5.50    3.40
  -8 -12   1    6.50    4.70
  -8 -12   1   13.10    4.70
  -8 -12   1    2.30   12.90
  -8  12   1   17.60    4.70
  -8  12   1   16.80    3.40
  -8  12   1    4.60    4.10
  -7 -12   1   22.10   19.60
   7 -12  -1   11.40    6.40
  -7 -12   1    6.30    5.40
  -7 -12   1   10.70    5.40
  -7 -12   1   21.10    6.10
  -7  12   1   16.60    8.00
  -7  12   1   29.40    6.30
  -7  12   1   23.40    5.90
  -7  12   1   18.50    3.80
  -6 -12   1   89.79   42.90
  -6 -12   1   82.79   12.80
  -6 -12   1   66.59   14.40
  -6 -12   1   93.59   16.50
   6 -12  -1   72.39   15.30
  -6  12   1   70.99    9.50
  -6  12   1   66.79   11.20
  -6  12   1   62.79   13.40
  -5 -12   1  217.88   50.59
  -5 -12   1  123.89   20.80
  -5 -12   1  133.19   18.00
   5 -12  -1  100.29   20.10
  -5 -12   1  196.98   42.20
  -5 -12   1  153.58   24.60
  -5  12   1  102.89   15.30
  -5  12   1  119.49   13.50
  -5  12   1  111.49   18.60
  -4 -12   1   -4.70   16.90
  -4 -12   1    4.00    5.30
   4 -12  -1    0.70    3.70
  -4 -12   1    7.30    4.70
  -4 -12   1   13.50   11.70
  -4 -12   1   -9.80   15.70
  -4 -12   1    9.40    7.40
  -4  12   1   14.30    5.80
  -4  12   1   15.40    6.90
  -4  12   1   10.40    4.40
  -3 -12   1   -7.80    5.90
  -3 -12   1    6.60    6.60
  -3 -12   1    3.50    4.30
  -3 -12   1    3.10   17.00
  -3 -12   1   -9.40    7.20
   3 -12  -1    7.70    6.10
  -3 -12   1    0.60    4.60
  -3 -12   1   -9.20   11.60
  -3 -12   1    5.70    7.00
  -3  12   1    7.70    8.40
  -3  12   1    8.50    7.90
  -2 -12   1   14.70    7.80
  -2 -12   1   20.70    9.40
   2 -12  -1   22.70   13.90
   2 -12  -1   17.20    7.00
   2 -12  -1   20.20   11.40
  -2 -12   1   24.70    7.90
  -2 -12   1   30.80    9.10
  -2 -12   1   24.90   16.80
  -2 -12   1   29.30   27.00
  -2 -12   1   18.30    8.80
  -2 -12   1   49.30   30.20
  -2  12   1    5.80    7.40
  -1 -12   1   51.09   32.10
   1 -12  -1   45.10    9.80
  -1 -12   1   82.49   40.60
   1 -12  -1   40.90   22.60
   1 -12  -1   20.40    8.10
  -1 -12   1   36.70    9.20
  -1 -12   1   26.80    8.50
  -1 -12   1   20.40    9.20
  -1 -12   1   27.00   11.60
   1 -12  -1   37.50   13.70
  -1 -12   1   47.20   34.10
  -1 -12   1   26.40   10.40
  -1  12   1   40.70   10.40
  -1  12   1   34.60   16.30
   0 -12   1   27.00   27.80
   0 -12   1    4.60    7.00
   0 -12  -1    4.70    7.50
   0 -12  -1   28.80   24.00
   0 -12   1   18.30   12.40
   0 -12  -1   16.30   14.60
   0 -12  -1   21.50    7.80
   0 -12   1   25.90    7.70
   0 -12   1    5.30   10.20
   1 -12   1  269.87   90.99
   1 -12   1   90.99   31.30
   1 -12   1   50.29   17.20
   1 -12   1   95.99   15.70
  -1 -12  -1  207.98   62.09
  -1 -12  -1  191.18   57.19
   1 -12   1   78.19   14.40
  -1 -12  -1   95.19   33.60
  -1 -12  -1  114.69   20.10
  -1 -12  -1   68.19   18.00
  -1 -12  -1  106.19   15.60
  -1 -12  -1   98.79   17.70
  -1  12  -1   80.69   15.70
  -2 -12  -1   84.49   15.50
   2 -12   1   46.00   14.90
  -2 -12  -1   68.49   17.80
  -2 -12  -1   82.39   13.30
   2 -12   1   43.30   17.30
  -2 -12  -1   88.69   36.10
   2 -12   1   48.90   11.10
  -2 -12  -1   56.29   19.80
  -2 -12  -1   54.19   14.10
  -2  12  -1   80.19   14.10
   3 -12   1  131.99   19.60
   3 -12   1  152.98   26.10
  -3 -12  -1  139.29   22.00
  -3 -12  -1  164.18   20.10
  -3 -12  -1  258.17   59.19
  -3 -12  -1  160.78   32.80
  -3 -12  -1  128.69   22.30
   3 -12   1  190.68   34.40
  -3  12  -1  148.69   18.40
   4 -12   1   87.09   21.80
  -4 -12  -1  115.29   36.30
  -4 -12  -1   95.69   18.10
  -4 -12  -1  126.29   39.10
  -4 -12  -1   77.99   13.40
  -4  12  -1   73.39   15.00
  -4  12  -1   81.69   13.10
  -4  12  -1   74.49   11.50
  -5 -12  -1   45.30   13.10
  -5 -12  -1  127.39   41.00
   5 -12   1   44.00   14.20
  -5 -12  -1   74.19   12.20
  -5 -12  -1   87.99   16.20
  -5  12  -1   63.99   18.30
  -5  12  -1   74.59   11.70
  -5  12  -1   59.19    9.50
  -6 -12  -1    9.70    6.50
   6 -12   1    9.80    6.00
  -6 -12  -1    7.60    5.90
  -6 -12  -1   30.20   20.70
  -6 -12  -1    9.10    5.20
  -6  12  -1   15.00    7.20
  -6  12  -1   14.60    5.40
  -6  12  -1   24.00    4.90
  -7 -12  -1   -7.20    3.90
  -7 -12  -1    2.80    4.40
  -7 -12  -1   -5.10   10.40
   7 -12   1   -1.30    3.50
  -7 -12  -1    2.20    2.70
  -7  12  -1    9.10    6.20
  -7  12  -1   -2.10    1.60
  -7  12  -1   -0.40    3.60
  -8 -12  -1    7.80    4.70
  -8 -12  -1    0.60   18.20
   8 -12   1    3.30    4.40
  -8 -12  -1   18.60    5.20
  -8  12  -1   16.90    4.70
  -8  12  -1   10.80    4.10
  -8  12  -1   15.90    3.40
  -9 -12  -1    6.00    3.70
  -9 -12  -1   -3.20    8.70
  -9  12  -1    7.50    2.00
   7 -13  -1   16.30    5.70
  -7 -13   1   29.20    8.20
  -7 -13   1   27.50   14.90
  -7  13   1   18.70    4.80
  -7  13   1   23.40    4.00
   6 -13  -1   23.40    8.00
  -6 -13   1   33.80    9.30
  -6 -13   1   24.20    5.80
  -6 -13   1   13.40   15.30
  -6 -13   1   19.50    6.60
  -6  13   1   31.10    8.90
  -6  13   1   26.00    6.00
  -6  13   1   23.00    3.90
  -5 -13   1  185.18   42.80
  -5 -13   1  198.88   31.80
  -5 -13   1  219.88   22.40
  -5  13   1  210.28   19.70
  -5  13   1  214.48   24.00
  -5  13   1  176.68   22.40
  -4 -13   1    5.60   15.70
  -4 -13   1    7.20   17.30
   4 -13  -1   12.70    7.40
  -4 -13   1    1.00    5.10
  -4 -13   1    3.90    6.30
  -4 -13   1   12.40    5.60
  -4  13   1    0.00    4.50
  -4  13   1   14.70    3.70
  -4  13   1    4.90    6.30
  -3 -13   1   13.40   17.30
  -3 -13   1    8.50    7.20
  -3 -13   1   11.20    7.80
  -3 -13   1    6.30   16.00
  -3 -13   1   10.60    6.30
  -3 -13   1   17.20   14.60
   3 -13  -1    6.60    8.50
  -3 -13   1   10.40    4.70
  -3  13   1   16.50    6.20
  -3  13   1   24.40    8.40
  -2 -13   1    1.30    5.80
  -2 -13   1    8.70    6.90
  -2 -13   1    8.80    7.20
  -2 -13   1   11.80    5.60
   2 -13  -1    6.30    7.30
  -2 -13   1    6.60   11.60
  -2 -13   1   11.00    7.80
  -2 -13   1    5.80   12.70
  -2 -13   1   16.70   21.60
  -1 -13   1   50.39   15.10
  -1 -13   1   55.99   27.00
   1 -13  -1   32.10   12.50
  -1 -13   1   40.50   10.10
  -1 -13   1   57.79   20.60
   1 -13  -1   22.60    9.00
  -1 -13   1   38.40   11.80
   0 -13   1   25.90   11.30
   0 -13   1   38.00   10.70
   0 -13  -1   35.90   10.30
   0 -13  -1   25.10   10.10
   0 -13   1   20.60    7.30
   0 -13   1   68.19   23.10
  -1 -13  -1   52.49   13.70
   1 -13   1   29.10   14.30
   1 -13   1   36.30    8.20
   1 -13   1   52.79   15.50
  -1 -13  -1   18.80    9.30
  -1 -13  -1   35.70   12.00
   2 -13   1   11.60    9.50
   2 -13   1    9.60    7.60
  -2 -13  -1   -1.10    5.70
  -2 -13  -1    8.70    5.80
  -2 -13  -1    8.30   19.30
  -2 -13  -1    4.50    5.50
  -2  13  -1   -3.30    7.50
  -3 -13  -1   13.20    7.80
  -3 -13  -1   24.10   18.10
  -3 -13  -1   32.90   10.40
   3 -13   1   27.10    9.90
  -3 -13  -1   15.90    9.90
  -3  13  -1   19.50    7.90
  -4 -13  -1   23.70    6.40
  -4 -13  -1   26.40    8.80
  -4 -13  -1   29.70   20.60
   4 -13   1    8.90    7.60
  -4 -13  -1   32.50   10.30
  -4  13  -1   23.00    7.30
  -5 -13  -1    9.00   14.60
  -5 -13  -1    0.60    3.90
  -5 -13  -1    0.40    4.30
   5 -13   1    2.00    4.10
  -5  13  -1   17.00    7.80
  -5  13  -1   -3.60    3.70
  -5  13  -1    2.30    2.30
  -6 -13  -1   14.80    6.30
  -6 -13  -1    7.70   13.40
   6 -13   1   16.50    6.90
  -6 -13  -1   15.70    6.20
  -6  13  -1   16.20    3.60
  -6  13  -1   15.20    4.40
  -7 -13  -1   24.30   19.30
  -7 -13  -1   57.29    9.80
   7 -13   1   47.20    9.10
  -7 -13  -1   41.30    8.80
  -7  13  -1   38.40    7.30
  -7  13  -1   52.99    5.90
  -5 -14   1   25.90    6.80
   4 -14  -1   19.30    6.60
  -4 -14   1   31.50    8.50
  -3 -14   1    3.50    3.70
   3 -14  -1    4.40    4.10
  -2 -14   1   32.40   10.10
   2 -14  -1   31.40   10.10
   1 -14  -1   48.20   11.80
  -1 -14   1   30.70    8.90
   0 -14  -1   10.70    6.20
   0 -14   1   10.80    6.50
  -1 -14  -1    1.60    3.70
  -1 -14  -1    2.10    4.70
   1 -14   1    2.20    4.90
  -2 -14  -1   10.00    4.90
  -2 -14  -1   14.00    7.30
   2 -14   1    2.60    5.50
   3 -14   1   22.00    7.70
  -3 -14  -1   31.10    8.70
  -3 -14  -1   46.60   11.60
  -4 -14  -1   40.50   11.30
  -4 -14  -1   47.40    9.80
  -5 -14  -1    1.30    3.70
   5 -14   1    2.10    3.60
  -5 -14  -1    4.90    3.60
   2 -15  -1   14.70    5.20
   1 -15  -1  124.39   16.10
   0 -15  -1   20.50    6.30
  -1 -15  -1    9.10    6.80
   2 -15   1   17.90    6.00
 -14   0   2   -2.20    9.30
  14   0  -2    0.00    2.20
  14   0  -2   14.60    8.40
 -14   0   2    0.40    5.80
 -13   0   2  258.87   31.10
  13   0  -2  237.88   26.30
  13   0  -2  264.47   32.40
  13   0  -2  282.47   24.40
 -13   0   2  285.67   57.09
  12   0  -2   39.30    6.40
  12   0  -2   36.70   17.10
 -12   0   2   43.60    7.40
  12   0  -2   29.10   12.00
  12   0  -2   52.79   10.20
 -11   0   2    0.80    3.50
  11   0  -2  -13.10    8.60
  11   0  -2    2.40    4.50
  11   0  -2    4.00    4.20
  11   0  -2  -18.70   11.00
  11   0  -2    2.10    2.10
  10   0  -2   21.20    9.90
 -10   0   2   19.50    6.70
  10   0  -2   22.30   18.10
  10   0  -2   18.60    4.60
  10   0  -2   21.80    7.60
  10   0  -2   15.10    6.40
   9   0  -2   19.50    5.00
  -9   0   2   67.09   30.20
   9   0  -2   60.49   13.30
  -9   0   2   32.80    8.00
  -9   0   2   44.90   16.80
   9   0  -2   35.80   15.90
   9   0  -2   37.00    9.10
   9   0  -2   31.00    9.30
  -8   0   2   57.19   10.70
   8   0  -2   44.60   14.20
  -8   0   2  108.89   25.00
   8   0  -2   95.59   10.80
   8   0  -2  125.69  138.89
   8   0  -2   91.49   15.60
   8   0  -2   57.09   13.00
  -8   0   2  107.89   27.70
   7   0  -2   99.59   76.69
  -7   0   2    3.90    8.50
   6   0  -2   97.19   62.49
   6   0  -2   72.79   13.30
  -6   0   2  113.59   15.50
  -6   0   2   91.69   17.60
  -6   0   2   72.19   19.90
   6   0  -2   83.09   12.40
   5   0  -2   73.39   25.10
   5   0  -2   28.60   49.00
   5   0  -2   94.29   13.50
  -5   0   2  109.09   18.20
  -5   0   2  109.79   20.40
  -4   0   2  910.51   75.89
   4   0  -2  716.73   68.79
   4   0  -2  664.23   80.59
   4   0  -2  869.11  113.39
   3   0  -2   61.89   17.00
  -3   0   2   63.59   11.50
   3   0  -2   41.40   23.20
  -2   0   2  164.68   18.00
   2   0  -2  116.49   26.30
   2   0  -2  135.59   20.00
  -2   0   2  138.89   16.00
  -1   0   2   16.00    3.00
   1   0  -2   17.50    9.20
   1   0  -2   13.60    3.00
   0   0   2    9.00    2.90
   0   0  -2    6.70    1.60
   0   0  -2   10.90    3.10
   0   0   2    7.80    2.50
   0   0  -2   12.80    2.90
   0   0  -2    8.40    6.40
  -1   0  -2  200.48   30.80
   1   0   2  197.98   19.80
   1   0   2  189.68   20.20
  -1   0  -2  164.48   19.90
   2   0   2  231.88   26.00
  -2   0  -2  198.68   40.00
   2   0   2  161.08   20.40
  -2   0  -2  220.38   26.30
   2   0   2  213.68   23.80
  -3   0  -2 1108.99  105.19
   3   0   2 1077.89  103.99
  -3   0  -2 1070.19  144.69
   3   0   2 1084.89  100.09
  -4   0  -2  788.02   80.29
  -4   0  -2  719.23   69.29
   4   0   2  690.83   65.59
  -4   0  -2  818.82  112.99
   4   0   2  649.83   75.79
   4   0   2  713.73   72.19
  -5   0  -2  183.88   21.80
   5   0   2  181.88   21.60
  -5   0  -2  220.18   37.80
   5   0   2  194.98   29.60
   5   0   2  211.98   37.60
  -5   0  -2  186.68   25.60
  -6   0  -2  956.80   88.39
   6   0   2  955.00   87.59
   6   0   2  828.42   83.79
   6   0   2  917.61   97.99
   6   0   2  997.60  159.98
  -6   0  -2 1065.29   93.49
  -6   0  -2  972.50  110.69
   7   0   2  314.97  103.19
   7   0   2   94.39   16.90
   7   0   2  150.28   32.20
  -7   0  -2  106.49   22.30
   7   0   2  129.09   15.60
  -8   0  -2   50.79   17.50
   8   0   2   23.80   19.70
   8   0   2   45.20   11.50
   8   0   2   -5.30  120.49
   8   0   2   42.00    9.20
   8   0   2   47.70    9.70
  -8   0  -2   38.10   16.60
  -8   0  -2   27.40    7.70
   8   0   2   41.10    7.30
   9   0   2   18.30    8.40
  -9   0  -2    7.60    7.90
   9   0   2   13.30    5.90
   9   0   2    8.60    5.20
  -9   0  -2   29.20   26.40
  -9   0  -2    8.30    4.60
   9   0   2   21.00   11.20
   9   0   2    4.60    2.90
 -10   0  -2   25.80   39.80
 -10   0  -2  118.79   28.20
  10   0   2  120.39   17.70
  10   0   2  114.39   16.20
 -10   0  -2   98.59   21.20
  10   0   2  129.79   13.80
  10   0   2  152.18   28.30
  10   0   2   90.59   18.50
  11   0   2   77.69   20.00
  11   0   2   77.89   12.30
  11   0   2   62.19   12.00
 -11   0  -2   84.29   11.20
  11   0   2   64.79    9.10
  11   0   2  107.59   19.40
  12   0   2    0.50    1.60
  12   0   2   -2.00    5.10
  12   0   2   -1.70    2.60
  12   0   2    8.70   10.20
 -12   0  -2    4.00    3.50
 -13   0  -2    1.10   13.60
  13   0   2   -1.10    2.00
 -13   0  -2    6.00    7.60
  13   0   2    0.80    2.20
 -14   0  -2   11.20   14.80
 -14  -1   2    5.80    6.80
  14  -1  -2   12.70    4.70
 -14  -1   2    6.30   12.10
  14  -1  -2    0.80    1.90
 -14   1   2   -0.40    4.40
 -14   1   2   -2.70   12.60
  14   1  -2    1.60    2.00
 -13  -1   2   43.90   26.10
  13  -1  -2   71.89    9.80
 -13  -1   2   68.09   13.80
  13  -1  -2   99.59   16.50
 -13   1   2   70.19    9.30
 -13   1   2   21.00   29.10
  13   1  -2   69.09   10.50
  13   1  -2   66.49   12.70
  13   1  -2   64.19    7.70
  12  -1  -2  -12.10    7.70
  12  -1  -2    4.50    2.40
 -12  -1   2   -2.90   17.60
  12  -1  -2    3.80    3.80
  12   1  -2    6.30    4.50
  12   1  -2    3.90    2.50
  12   1  -2   11.30    4.70
  12   1  -2    2.30   11.60
  12   1  -2   14.70    9.40
 -12   1   2    6.20    3.60
  11  -1  -2   98.49   14.80
 -11  -1   2   48.10   37.20
  11  -1  -2  110.59   15.00
  11  -1  -2  134.89   28.70
  11  -1  -2  101.09   11.70
  11   1  -2   98.69   14.70
  11   1  -2  123.79   26.00
  11   1  -2  111.49   12.50
  11   1  -2  100.09   15.60
 -11   1   2   86.39   13.70
  10  -1  -2   12.80    9.80
  10  -1  -2   35.10    8.00
 -10  -1   2   36.40    7.40
  10  -1  -2   16.90   14.60
  10  -1  -2   26.60    7.30
  10  -1  -2   21.40    5.10
  10   1  -2   29.40    7.70
  10   1  -2   25.60    9.50
  10   1  -2   21.70    8.40
 -10   1   2   27.40    8.20
 -10   1   2   30.50   32.90
  10   1  -2   17.00   20.50
  10   1  -2   37.50    6.90
  -9  -1   2  161.38   51.49
   9  -1  -2  120.59   17.30
   9  -1  -2  142.59   18.50
   9  -1  -2  138.09   20.70
   9  -1  -2  124.59   14.80
  -9  -1   2  128.69   16.50
   9  -1  -2  131.69   27.30
  -9   1   2  141.99   18.00
   9   1  -2  160.48   20.00
  -9   1   2  160.18   15.00
   9   1  -2  132.89   17.70
   9   1  -2  114.99   19.90
   9   1  -2  141.19   15.80
  -9   1   2  176.78   36.20
  -8  -1   2  100.49   21.00
   8  -1  -2   80.39   20.70
  -8  -1   2   93.49   28.90
   8  -1  -2   69.89    9.20
   8  -1  -2   82.09   13.60
   8  -1  -2   66.49   11.90
  -8  -1   2   68.69   11.20
   8  -1  -2   81.69   12.40
   8  -1  -2  234.18  114.09
   8   1  -2   49.60   13.10
  -8   1   2   45.20    8.00
   8   1  -2   54.09   19.40
  -8   1   2   85.99   22.30
  -8   1   2   59.69   11.40
   8   1  -2   59.09   10.60
   7  -1  -2   14.10    4.50
   7  -1  -2    5.20    5.50
  -7  -1   2    2.50   12.30
  -7  -1   2    4.40    7.40
   7  -1  -2   13.40   67.99
   7   1  -2    2.50    3.90
  -7   1   2    1.30    7.70
   7   1  -2    4.90  102.49
   7   1  -2    0.50    4.20
  -7   1   2   12.00    5.90
  -7   1   2    8.90   15.20
   6  -1  -2  100.49   14.10
  -6  -1   2  130.49   26.60
   6  -1  -2  149.99   63.19
  -6  -1   2  151.98   24.00
   6  -1  -2   99.49   15.70
  -6   1   2  144.09   24.90
   6   1  -2  153.68   77.29
  -6   1   2  113.99   15.30
   6   1  -2  112.89   15.20
  -6   1   2  119.39   16.40
  -5  -1   2  597.64   63.29
   5  -1  -2  465.05   67.89
   5  -1  -2  502.25   50.09
   5  -1  -2  650.13  104.29
  -5   1   2  565.44   59.39
   5   1  -2  485.25   50.09
  -5   1   2  540.75   50.99
  -5   1   2  619.64   73.29
   5   1  -2  632.64  111.39
   4  -1  -2  804.12  111.89
   4  -1  -2  732.43   84.39
   4  -1  -2  789.62   70.29
  -4  -1   2  943.31   81.99
  -4   1   2  763.02   70.89
  -4   1   2  817.92   78.59
  -4   1   2  889.91   88.29
   4   1  -2  765.92   70.39
   4   1  -2  788.32  114.89
   4   1  -2  663.03   80.79
   3  -1  -2 1229.58  117.19
   3  -1  -2 1174.88  136.19
  -3  -1   2 1385.76  113.29
  -3   1   2 1230.18  111.99
   3   1  -2 1042.60  113.29
   3   1  -2 1147.09  132.79
  -3   1   2 1325.77  118.49
   2  -1  -2  135.39   20.10
  -2  -1   2  106.19   30.30
  -2  -1   2  146.69   17.60
   2  -1  -2  119.59   27.40
  -2   1   2  128.59   17.70
  -2   1   2  118.39   19.30
   2   1  -2   95.39   25.10
  -1  -1   2 1842.12  159.78
   1  -1  -2 2056.49  156.88
  -1  -1   2 1601.14  165.48
   1  -1  -2 1960.80  162.08
   1  -1  -2 1741.23  168.58
  -1  -1   2 1814.42  160.68
  -1   1   2 1984.70  161.48
  -1   1   2 1965.40  161.68
   0  -1  -2  552.04   45.10
   0  -1  -2  508.35   47.50
   0  -1  -2  578.74   45.60
   0  -1   2  524.15   47.20
   0   1  -2  581.34   49.60
   0   1   2  470.05   45.50
   0   1  -2  523.65   47.10
   0   1   2  484.55   46.40
  -1  -1  -2  282.77   25.20
  -1  -1  -2  288.57   38.80
   1  -1   2  278.67   29.90
  -1  -1  -2  251.97   27.00
  -1   1  -2  309.87   31.00
   1   1   2  277.07   26.90
  -1   1  -2  293.57   43.10
   1   1   2  305.27   28.10
   2  -1   2  647.54   65.89
  -2  -1  -2  719.63   66.59
   2  -1   2  718.63   68.59
  -2   1  -2  688.13   88.59
   2   1   2  611.34   64.69
  -2   1  -2  661.03   68.59
   2   1   2  806.12   64.49
  -3  -1  -2   59.59   16.10
   3  -1   2   58.79   16.10
   3  -1   2   74.49   17.40
  -3  -1  -2   39.40   27.00
  -3  -1  -2   71.49    9.20
   3   1   2   60.39   11.80
  -3   1  -2   36.80   12.60
  -3   1  -2   48.50   29.30
   3   1   2   48.20   13.70
  -4  -1  -2   31.90   26.70
   4  -1   2   21.70   14.00
  -4  -1  -2   34.20    7.90
   4   1   2   39.10   14.40
   4   1   2   40.80    7.40
  -4   1  -2   31.60    7.00
  -4   1  -2   65.89   42.30
   4   1   2   38.60   11.30
  -4   1  -2   36.10   14.60
   5  -1   2   48.30    9.60
   5  -1   2   22.90   12.20
  -5  -1  -2   42.90   15.60
  -5  -1  -2   29.30    8.70
  -5   1  -2   68.89   26.60
   5   1   2   50.69   19.70
   5   1   2   34.40   12.90
   5   1   2   47.50    8.90
  -5   1  -2   49.60   10.30
   6  -1   2  675.83   65.29
   6  -1   2  656.93   63.99
   6  -1   2  818.12  134.49
   6  -1   2  720.13   79.79
   6   1   2  750.92  150.88
   6   1   2  687.63   65.39
   6   1   2  627.14   63.09
  -6   1  -2  683.53   63.69
  -6   1  -2  726.53   66.59
   6   1   2  735.93   76.79
  -6   1  -2  802.22   77.49
  -6   1  -2  814.02   94.39
   7  -1   2  318.77   45.50
   7  -1   2  380.56  119.09
   7  -1   2  294.27   28.90
   7  -1   2  297.97   31.60
   7   1   2  250.67   28.00
  -7   1  -2  264.47   30.90
   7   1   2  248.68   30.00
  -7   1  -2  264.17   28.20
  -7   1  -2  283.67   53.99
  -7   1  -2  294.87   39.60
   7   1   2  260.07   40.00
   7   1   2  272.57  106.49
  -8  -1  -2    4.70   11.20
  -8  -1  -2   10.40    4.70
   8  -1   2    2.50   11.70
   8  -1   2    7.20    6.20
   8  -1   2    7.00    5.40
  -8  -1  -2   -6.00   12.60
   8  -1   2 -119.69   86.89
   8  -1   2    6.60    2.80
   8  -1   2   12.60    5.10
   8   1   2   39.00   22.90
  -8   1  -2   16.50    5.50
   8   1   2   21.80    7.20
   8   1   2    9.10    4.80
   8   1   2   12.50    6.20
  -8   1  -2   20.90   17.00
  -8   1  -2    8.30    5.90
  -8   1  -2   15.30    8.70
  -8   1  -2   -0.50    9.40
  -8   1  -2   12.40    5.60
   8   1   2    9.60    4.60
  -9  -1  -2   38.50    8.40
   9  -1   2   52.89    7.60
   9  -1   2   28.80   14.70
   9  -1   2   36.50    8.70
   9  -1   2   58.39   10.70
  -9  -1  -2   77.79   42.00
   9  -1   2  239.18  157.88
  -9  -1  -2   43.40   14.20
   9   1   2   56.99    8.70
   9   1   2   39.30   19.70
   9   1   2   68.69   14.70
   9   1   2   42.80    9.10
  -9   1  -2   57.59   24.60
   9   1   2   58.89   12.30
  -9   1  -2   58.59    8.00
  -9   1  -2   47.70    9.40
  10  -1   2   54.19   18.50
 -10  -1  -2   21.20   11.70
  10  -1   2   38.10   12.60
 -10  -1  -2   57.69   17.30
 -10  -1  -2   28.00    7.10
  10  -1   2   49.99   10.60
  10  -1   2   28.70    5.60
 -10  -1  -2   47.60   33.20
  10   1   2   57.19   17.90
 -10   1  -2  -39.60   41.90
 -10   1  -2   44.80   21.90
  10   1   2   35.80    9.30
  10   1   2   42.20    7.40
 -10   1  -2   19.90    6.40
  10   1   2   24.50   10.30
  11  -1   2   27.20   11.00
  11  -1   2   25.30    6.60
  11  -1   2   10.20    3.00
  11  -1   2   11.10    5.30
 -11  -1  -2   -8.00    7.30
 -11  -1  -2   13.70    5.00
 -11  -1  -2   47.50   34.30
 -11   1  -2   -4.50    9.70
  11   1   2   16.70    8.10
  11   1   2    5.90    4.80
  11   1   2   19.20   15.00
  11   1   2    6.30    3.00
  11   1   2   18.30    6.50
 -11   1  -2    9.70    5.20
  12  -1   2   33.50    7.90
  12  -1   2   36.70    5.40
 -12  -1  -2   56.19   11.70
  12  -1   2   40.90   12.50
 -12  -1  -2   25.50   10.20
 -12   1  -2   48.30    7.80
  12   1   2   63.69    9.90
  12   1   2   50.99    6.60
  12   1   2   47.90    9.60
  12   1   2   30.40   13.70
 -13  -1  -2   -9.50    9.80
  13  -1   2    2.90    2.00
 -13  -1  -2    6.30   10.10
  13  -1   2   -5.60    5.90
  13   1   2    2.80    2.30
 -13   1  -2    2.00    5.80
 -13   1  -2    0.50    7.10
  13   1   2    3.10    1.50
 -14  -1  -2    5.00   11.00
  14  -1   2   11.00    5.70
  14  -1   2    6.40    2.10
 -14   1  -2    1.30   11.10
  14   1   2    5.10    2.40
 -14  -2   2   -0.20    4.60
  14  -2  -2    0.50    1.60
 -14  -2   2   -0.30   11.90
  14  -2  -2   -1.90    4.20
 -14   2   2   -6.20    8.80
 -14   2   2    4.20    5.40
  14   2  -2    1.00    1.40
  14   2  -2    0.50    1.80
  13  -2  -2   17.30    4.60
 -13  -2   2   35.50   11.30
 -13  -2   2   23.90   24.70
  13  -2  -2   38.60   13.20
  13   2  -2   21.50    4.00
  13   2  -2  -11.00   13.40
 -13   2   2   24.50    5.10
  13   2  -2   14.40    4.40
  13   2  -2   21.10    6.30
  12  -2  -2  106.09   14.00
 -12  -2   2  160.68   53.09
 -12  -2   2  137.49   22.50
  12  -2  -2   92.19   19.80
 -12   2   2  118.59   14.10
  12   2  -2   93.39   20.40
  12   2  -2   95.09   14.10
  12   2  -2  102.79   14.70
  12   2  -2  101.79   12.10
  11  -2  -2  173.18   20.30
  11  -2  -2  160.48   27.60
 -11  -2   2   97.69   41.60
  11  -2  -2  162.28   15.80
 -11  -2   2  289.37   64.09
  11   2  -2  155.88   24.70
  11   2  -2  166.28   17.70
  11   2  -2  157.68   20.10
 -11   2   2  153.38   19.50
  11   2  -2  166.08   21.20
  10  -2  -2   92.99  241.48
 -10  -2   2   -3.30   10.50
  10  -2  -2    1.80    8.90
  10  -2  -2   -1.50    3.60
 -10  -2   2   39.40   26.60
  10  -2  -2    1.10    2.50
 -10  -2   2   44.30   53.79
  10  -2  -2    7.00    5.70
  10   2  -2   11.70    6.30
 -10   2   2    6.20    3.00
 -10   2   2    2.40   23.00
  10   2  -2    8.30    6.90
 -10   2   2    1.20    3.80
  10   2  -2   10.80    4.00
  -9  -2   2  249.18   51.69
   9  -2  -2  193.58   20.20
  -9  -2   2  139.59   21.80
   9  -2  -2  169.48   20.80
   9  -2  -2  298.87  139.69
   9  -2  -2  175.78   29.20
   9  -2  -2  186.58   17.40
  -9  -2   2  174.78   26.60
  -9  -2   2  157.28   41.10
   9  -2  -2  200.58   24.60
  -9   2   2  144.09   33.30
  -9   2   2  152.48   17.10
   9   2  -2  142.29   22.40
  -9   2   2  164.88   20.30
  -9   2   2  159.68   20.50
   9   2  -2  152.08   21.40
   9   2  -2  140.79   19.90
   9   2  -2  159.88   18.20
   8  -2  -2   62.09    8.20
   8  -2  -2   53.89   10.70
   8  -2  -2  140.29  109.89
   8  -2  -2   67.09   11.20
   8  -2  -2   87.99   15.70
   8   2  -2   48.40   15.60
   8   2  -2   56.79   10.00
  -8   2   2   57.29   11.70
  -8   2   2   44.00   11.70
   8   2  -2   56.59   13.40
  -8   2   2   66.49   20.70
  -8   2   2   56.99   23.90
  -8   2   2   65.59    8.60
   8   2  -2   43.30   10.60
  -8   2   2   65.79   10.70
   7  -2  -2   35.30    8.10
   7  -2  -2   58.39   12.30
   7  -2  -2  -67.29   60.19
  -7  -2   2   86.09   25.00
   7   2  -2   61.79   13.40
   7   2  -2   56.49   10.20
  -7   2   2   60.19   10.60
  -7   2   2   55.39   20.70
  -7   2   2   49.30   11.40
   6  -2  -2  753.42  137.99
   6  -2  -2  895.51   75.49
  -6  -2   2  974.20   96.49
   6  -2  -2  841.22   73.09
  -6   2   2  738.13   76.79
   6   2  -2  756.72   74.59
   6   2  -2  798.22   75.79
  -6   2   2  885.01   89.79
  -6   2   2  833.22   77.09
  -6   2   2  817.32  102.39
   5  -2  -2   24.40    7.40
  -5  -2   2   24.40    8.90
   5  -2  -2    4.70   24.50
  -5  -2   2   15.70   11.80
   5   2  -2   29.00    7.40
  -5   2   2   16.10    5.90
  -5   2   2   21.70   10.50
  -5   2   2   26.60   13.80
   5   2  -2    8.60   12.60
   5   2  -2   15.70   66.59
  -4  -2   2 1744.03  155.58
   4  -2  -2 1531.35  158.88
   4  -2  -2 1722.63  189.88
  -4   2   2 1724.43  153.98
  -4   2   2 1548.45  143.09
   4   2  -2 1619.34  143.99
  -4   2   2 1769.12  161.78
  -3  -2   2   55.19   13.30
   3  -2  -2   74.99   29.70
  -3  -2   2   47.00   13.90
   3  -2  -2   51.69   16.90
  -3   2   2   25.00   11.40
  -3   2   2   39.20   11.50
   3   2  -2   44.70    7.70
  -3   2   2   52.89    9.20
  -2  -2   2  232.98   37.90
  -2  -2   2  301.87   31.90
  -2  -2   2  249.97   32.10
   2  -2  -2  244.58   33.60
   2  -2  -2  246.08   43.30
  -2   2   2  295.07   30.50
  -2   2   2  289.57   34.40
   2   2  -2  324.47   25.00
  -2   2   2  279.07   32.70
  -1  -2   2  295.67   32.00
   1  -2  -2  294.47   28.70
  -1  -2   2  248.28   32.40
   1  -2  -2  274.77   43.00
   1  -2  -2  330.17   31.50
  -1  -2   2  326.47   30.60
  -1   2   2  322.67   31.80
  -1   2   2  310.17   32.20
   1   2  -2  256.27   27.30
   0  -2  -2 1107.19  106.19
   0  -2   2 1344.97  105.39
   0  -2   2 1191.28  106.49
   0  -2  -2 1327.47  104.19
   0   2   2 1055.59  102.19
  -1  -2  -2 2562.94  218.88
   1  -2   2 2775.82  214.78
  -1  -2  -2 2284.97  213.08
  -1  -2  -2 2820.52  226.18
   1   2   2 2072.59  210.28
  -1   2  -2 2596.84  218.08
   2  -2   2 1099.99   93.79
   2  -2   2  870.21   90.19
  -2  -2  -2 1054.79   90.19
  -2  -2  -2  921.21  103.79
  -2   2  -2  960.00   93.99
  -2   2  -2  858.31  115.09
   2   2   2 1086.09   86.99
   2   2   2  844.42   86.59
  -3  -2  -2  564.14   80.79
   3  -2   2  576.34   62.49
   3  -2   2  678.03   66.79
  -3   2  -2  554.74   54.19
  -3   2  -2  636.04   98.99
  -3   2  -2  622.34   67.89
   3   2   2  592.94   60.69
   4  -2   2  114.79   21.10
  -4  -2  -2  101.39   36.10
   4   2   2   68.89   18.60
  -4   2  -2   82.69   12.70
   4   2   2   76.49   10.90
   4   2   2   75.79   15.30
  -4   2  -2   60.49   17.90
  -4   2  -2  119.39   29.30
   5  -2   2  -11.30   25.00
   5  -2   2    3.30    7.20
   5  -2   2   20.30    5.90
   5   2   2   33.30    7.70
   5   2   2   46.70   13.60
   5   2   2    6.00   16.70
  -5   2  -2   34.70    9.10
  -5   2  -2   23.50   15.70
  -5   2  -2   15.30    8.80
  -5   2  -2   17.30    8.90
   6  -2   2  113.49   15.10
   6  -2   2  135.09   17.90
  -6  -2  -2  182.18   35.50
   6  -2   2   48.10   72.39
   6   2   2  112.19   16.20
   6   2   2   39.60   83.69
  -6   2  -2  112.69   15.80
  -6   2  -2  191.08   37.30
   6   2   2  121.29   15.20
  -6   2  -2  147.29   33.50
   6   2   2  125.79   23.30
   7  -2   2   83.09   59.19
   7  -2   2   46.60    9.80
   7  -2   2   33.60    7.80
  -7  -2  -2   28.40   11.70
  -7  -2  -2   28.00   18.60
   7  -2   2   28.70    9.70
  -7   2  -2   63.89   11.80
  -7   2  -2   46.50    7.70
  -7   2  -2   20.90   16.90
  -7   2  -2   47.30   11.90
   7   2   2   38.20    8.30
   7   2   2   46.40   17.60
  -7   2  -2   55.69    9.90
   7   2   2   26.20    8.10
  -7   2  -2   59.89   20.90
  -8  -2  -2   -9.20   16.60
   8  -2   2   17.10    6.60
  -8  -2  -2   22.70    6.80
   8  -2   2   10.30    3.70
   8  -2   2   17.10    9.80
   8  -2   2    8.40    5.80
   8  -2   2   22.40   11.50
   8  -2   2  -83.09   77.39
  -8  -2  -2    8.70    9.60
  -8   2  -2   10.40    3.50
   8   2   2   19.80    4.80
  -8   2  -2    3.20    7.40
   8   2   2    6.30    5.90
   8   2   2    7.80    6.20
  -8   2  -2   13.30    6.40
   8   2   2   30.60   15.90
  -8   2  -2   44.40   17.50
  -8   2  -2    8.70    9.70
  -8   2  -2   19.30    6.20
   8   2   2   13.50    6.00
  -9  -2  -2  107.69   41.10
  -9  -2  -2   59.49   16.60
   9  -2   2   72.79   11.20
   9  -2   2  263.37  118.49
   9  -2   2   47.80    7.50
   9  -2   2   96.59   24.50
   9  -2   2   67.59   10.80
  -9  -2  -2   34.70   24.00
  -9  -2  -2   38.90    9.00
  -9  -2  -2   54.49   15.00
   9   2   2   35.00    9.00
  -9   2  -2   57.29   10.90
   9   2   2   53.49   10.60
  -9   2  -2   32.30    8.30
   9   2   2   61.29   14.00
  -9   2  -2   54.69   18.50
   9   2   2   42.40    8.00
  -9   2  -2   51.19    7.90
  -9   2  -2   87.99   27.90
  10  -2   2  674.73   59.59
  10  -2   2  668.93   64.09
 -10  -2  -2  704.73   70.39
 -10  -2  -2  657.33  104.29
 -10   2  -2  700.63   64.69
  10   2   2  624.74   63.29
  10   2   2  694.33   61.39
  10   2   2  658.83   66.99
 -10   2  -2  728.03   59.89
 -11  -2  -2   27.10   47.80
  11  -2   2   78.99   11.50
  11  -2   2   40.70    8.00
 -11  -2  -2   31.40   12.70
  11  -2   2   67.09   17.90
  11   2   2   50.99   12.50
  11   2   2   53.49    8.00
 -11   2  -2   36.90    9.00
  11   2   2   65.19   12.60
  11   2   2   57.19   10.80
  12  -2   2   19.50    8.40
 -12  -2  -2   13.00    8.00
 -12  -2  -2   11.80    8.40
 -12  -2  -2   28.30   26.40
  12  -2   2   15.10    4.70
  12   2   2    6.90    2.90
  12   2   2   15.40    5.30
  12   2   2   15.20    5.20
  12   2   2   26.40   10.00
 -12   2  -2   14.90    4.90
  13  -2   2    8.70    3.20
  13  -2   2    5.70    4.90
 -13  -2  -2    6.40   20.50
  13   2   2   23.20    7.60
  13   2   2   13.60    4.10
  13   2   2   18.30    3.80
  14  -2   2   38.00    5.00
 -14  -2  -2    8.80   19.70
 -14   2  -2   19.90   18.40
  14   2   2   58.99    7.50
  14  -3  -2   17.60    6.60
 -14  -3   2   12.80   12.10
  14   3  -2   19.90    2.80
 -14   3   2   15.90   11.50
  14   3  -2   14.60    3.80
 -14   3   2    7.60    5.80
 -13  -3   2   40.80   10.40
  13  -3  -2   54.19    7.30
 -13  -3   2   72.99   32.80
  13  -3  -2   72.39   15.90
  13   3  -2   50.69    9.00
  13   3  -2   56.19    8.40
  13   3  -2   43.00    6.30
 -13   3   2   53.69    7.50
  13   3  -2   30.00   14.40
  12  -3  -2   27.20    6.20
  12  -3  -2   42.60   14.50
 -12  -3   2   18.40    9.60
 -12  -3   2   20.10   27.10
  12   3  -2   38.00    8.20
  12   3  -2   21.60    8.80
  12   3  -2   39.60    9.80
  12   3  -2   20.40    4.60
 -12   3   2   35.80    7.60
  11  -3  -2    8.00    9.40
 -11  -3   2   11.00   10.70
 -11  -3   2   25.30   25.20
  11  -3  -2   17.70    5.90
 -11  -3   2   -2.70   10.80
  11   3  -2   23.10    8.90
  11   3  -2    7.60    4.60
 -11   3   2    7.00    4.40
  11   3  -2    9.70    3.30
 -11   3   2    9.60    4.70
  11   3  -2   13.10    6.20
  10  -3  -2   12.60    8.60
 -10  -3   2   34.10   26.60
  10  -3  -2   -1.80    3.10
  10  -3  -2 -228.58  188.08
 -10  -3   2   13.00   10.20
 -10  -3   2   93.59   46.30
 -10  -3   2   14.30   12.60
 -10  -3   2   39.10   29.60
  10  -3  -2    4.00    3.70
 -10   3   2    1.70    4.60
  10   3  -2   -2.30    2.50
 -10   3   2    0.80    7.80
  10   3  -2    0.10    4.80
 -10   3   2   19.30   25.90
 -10   3   2    3.40    2.70
  -9  -3   2   12.70   22.30
   9  -3  -2   99.19  115.29
   9  -3  -2   14.90    4.00
   9  -3  -2   14.60    5.60
  -9  -3   2   14.10   28.90
  -9  -3   2   40.00   34.40
  -9  -3   2   15.00    9.50
   9  -3  -2   19.90   11.50
  -9   3   2   18.20    5.00
  -9   3   2    8.60    5.70
  -9   3   2   11.50    8.70
   9   3  -2   21.00    8.10
  -9   3   2   29.30   18.20
   9   3  -2   11.70    4.20
   9   3  -2   20.20    6.50
  -9   3   2   13.90    5.70
   9   3  -2    7.50    6.10
   8  -3  -2  281.97  124.59
  -8  -3   2  335.57   55.39
   8  -3  -2  301.27   31.00
   8  -3  -2  268.77   39.50
  -8  -3   2  326.97   38.00
   8  -3  -2  291.67   31.60
  -8  -3   2  296.77   56.19
  -8   3   2  307.77   48.70
  -8   3   2  342.77   30.30
  -8   3   2  353.66   34.20
   8   3  -2  309.37   30.30
  -8   3   2  339.07   36.70
   8   3  -2  262.87   35.60
  -8   3   2  293.77   32.30
   8   3  -2  261.87   31.70
   8   3  -2  327.77   33.80
  -7  -3   2   27.20   19.60
   7  -3  -2   51.19   10.50
   7  -3  -2   80.99   12.00
   7  -3  -2   58.49   17.30
   7  -3  -2  139.49   80.89
  -7  -3   2   42.30   19.00
   7   3  -2   65.29   11.60
  -7   3   2   58.99    9.00
  -7   3   2   57.29   10.90
  -7   3   2   92.29   33.00
  -7   3   2   57.49   13.80
  -7   3   2   72.69   12.50
   7   3  -2   61.99   11.20
  -7   3   2   60.29   30.80
   6  -3  -2   24.60   10.60
   6  -3  -2   11.80   42.40
  -6  -3   2    5.20   10.70
  -6  -3   2   18.90   10.70
  -6   3   2   15.90   10.70
  -6   3   2   17.00   18.80
  -6   3   2    3.50    5.00
   6   3  -2   15.10    5.40
  -6   3   2    5.80    5.10
  -5  -3   2  945.71   95.79
  -5  -3   2  980.60   93.49
   5  -3  -2  977.80  139.69
  -5   3   2  859.51   90.49
   5   3  -2  780.82   74.89
  -5   3   2  815.42   77.09
   5   3  -2  798.92   76.69
  -5   3   2  897.61  100.69
  -5   3   2  724.03   74.49
   4  -3  -2  192.18   38.00
  -4  -3   2  205.18   32.90
  -4  -3   2  252.17   33.10
   4  -3  -2  210.58   59.69
  -4   3   2  171.78   34.50
  -4   3   2  191.08   22.20
  -4   3   2  182.68   30.30
   3  -3  -2  123.59   37.70
  -3  -3   2  103.39   18.70
  -3  -3   2  108.99   20.70
   3  -3  -2  117.19   27.80
  -3   3   2   83.59   13.30
   3   3  -2   96.49   11.40
  -3   3   2   90.09   23.10
  -3   3   2   75.99   19.90
  -2  -3   2  493.75   47.80
   2  -3  -2  471.75   49.99
   2  -3  -2  406.96   58.89
  -2  -3   2  475.75   50.79
   2   3  -2  457.45   40.50
  -2   3   2  436.66   49.99
  -2   3   2  427.66   49.90
  -1  -3   2  463.15   45.70
   1  -3  -2  475.45   45.70
   1  -3  -2  484.45   54.29
  -1  -3   2  400.16   47.50
   1  -3  -2  402.76   44.40
  -1   3   2  487.15   48.90
  -1   3   2  529.95   48.30
   0  -3   2  992.80   85.99
   0  -3  -2 1080.99   85.49
   0  -3  -2  796.42   86.69
   0  -3   2  885.61   86.99
   0   3   2  966.70   84.09
   1  -3   2 1448.36  118.89
   1  -3   2 1491.35  134.49
  -1  -3  -2 1139.19  120.59
   1  -3   2 1403.06  117.99
  -1  -3  -2 1295.97  123.89
  -1   3  -2 1153.48  120.29
  -2  -3  -2   49.30   15.90
   2  -3   2   50.99   24.20
  -2  -3  -2   44.10   16.30
   2  -3   2   54.89   15.60
  -2  -3  -2   40.20   11.00
   2   3   2   39.20    9.40
  -2   3  -2   30.30   13.30
   2   3   2   34.10    6.10
  -3  -3  -2   37.60   18.60
  -3  -3  -2   25.30   10.10
   3  -3   2   19.40   11.10
  -3  -3  -2   12.10    8.40
   3   3   2   14.10    6.00
  -3   3  -2   12.60    9.40
  -3   3  -2   14.30    5.50
   3   3   2    6.10    7.30
  -4  -3  -2  100.99   23.70
   4  -3   2  144.89   48.10
  -4  -3  -2   74.59   21.40
   4  -3   2   54.69   20.10
  -4   3  -2   43.50   18.20
   4   3   2   91.69   15.00
   4   3   2   80.19   10.20
   4   3   2   92.99   20.20
  -4   3  -2   79.99   12.10
  -5  -3  -2    2.90   11.90
   5  -3   2   21.10   20.60
  -5  -3  -2    2.00    6.10
  -5   3  -2   -5.40    4.40
  -5   3  -2    2.60    3.60
   5   3   2    2.30    3.40
  -5   3  -2    6.10    4.30
   5   3   2   -4.30    5.70
   5   3   2  -10.80   16.10
  -5   3  -2  -16.40   11.00
  -6  -3  -2   -4.50   12.90
  -6  -3  -2   25.70   13.50
   6  -3   2   20.90   40.00
  -6   3  -2    9.40    5.10
  -6   3  -2   38.30   20.20
  -6   3  -2   14.40    5.90
   6   3   2    2.70   11.00
  -6   3  -2   25.60   14.80
   6   3   2   12.80    4.60
   6   3   2    4.10    4.20
  -7  -3  -2   12.60   11.40
   7  -3   2  -16.00   61.09
  -7  -3  -2   14.80    9.20
  -7  -3  -2   16.20    7.70
   7  -3   2   17.10    9.60
  -7  -3  -2    9.60   13.20
   7  -3   2   17.40    6.90
   7   3   2   23.70    6.90
  -7   3  -2   16.20    7.30
  -7   3  -2   24.90    7.10
  -7   3  -2   14.10    6.60
  -7   3  -2   24.10   19.40
   7   3   2   25.80   15.70
   7   3   2   26.90    7.70
  -7   3  -2   34.90    6.70
   8  -3   2  215.38   23.90
   8  -3   2  200.98   21.90
  -8  -3  -2  224.18   30.70
  -8  -3  -2  222.98   30.00
   8  -3   2  283.37  124.39
   8  -3   2  291.67   42.40
  -8  -3  -2  193.68   52.79
  -8  -3  -2  204.28   42.50
  -8   3  -2  226.58   22.10
   8   3   2  223.58   22.00
  -8   3  -2  226.48   25.40
  -8   3  -2  203.18   41.20
   8   3   2  185.98   25.30
   8   3   2  136.69   35.60
  -8   3  -2  221.28   27.70
  -8   3  -2  180.78   34.40
  -8   3  -2  214.48   24.70
   8   3   2  169.08   22.80
   8   3   2  203.48   25.30
   9  -3   2  433.16   39.80
   9  -3   2  497.65  157.28
  -9  -3  -2  527.55   56.39
  -9  -3  -2  437.76   77.69
  -9  -3  -2  439.46   51.09
  -9  -3  -2  564.04   87.69
  -9   3  -2  471.25   49.20
  -9   3  -2  402.86   59.39
  -9   3  -2  443.76   44.60
  -9   3  -2  463.65   46.00
   9   3   2  433.96   45.80
   9   3   2  467.25   48.90
   9   3   2  407.66   44.10
  -9   3  -2  491.25   68.89
  -9   3  -2  431.26   45.00
  10  -3   2   25.10   11.30
 -10  -3  -2   34.70   14.00
 -10  -3  -2   33.90   32.20
  10  -3   2   24.30    7.00
 -10  -3  -2   48.70   34.70
  10  -3   2   36.60  214.28
 -10  -3  -2   12.20    9.10
 -10   3  -2   43.50   10.20
  10   3   2   32.50    8.90
  10   3   2   30.00    6.10
 -10   3  -2   24.50    5.40
  10   3   2   39.30    8.80
  10   3   2   35.90   10.90
 -10   3  -2   19.00   38.00
 -10   3  -2   47.10    9.80
  11  -3   2    9.00    7.50
 -11  -3  -2   30.90   11.80
 -11  -3  -2   22.00    9.60
 -11  -3  -2   35.10   30.40
  11   3   2   21.50    5.90
  11   3   2   19.60    6.50
  11   3   2   15.60    8.40
 -11   3  -2   34.20    9.80
 -11   3  -2   25.70    4.50
 -12  -3  -2   40.40   14.40
 -12  -3  -2   25.60    8.80
  12  -3   2   42.50    7.90
 -12  -3  -2   53.59   39.20
  12  -3   2   36.60   11.40
  12   3   2   54.49   10.10
  12   3   2   50.99    6.90
 -12   3  -2   39.10    8.40
  12   3   2   37.10    7.90
  12   3   2   31.70   10.30
 -13  -3  -2   76.39   43.00
  13  -3   2  101.99   15.80
  13  -3   2   92.89   10.60
  13   3   2  100.49   12.50
 -13   3  -2   99.39   11.30
  13   3   2   92.49   15.00
  13   3   2   95.49   10.60
  14  -3   2   57.29    9.50
 -14  -3  -2   51.09   25.70
  14   3   2   37.20    4.10
 -14   3  -2   39.90   17.80
  14   3   2   42.30    5.80
  14  -4  -2   35.60    7.90
 -14  -4   2   26.70   18.50
  14   4  -2   29.80    6.30
 -14   4   2   18.60   12.50
  14   4  -2   38.40    4.30
 -13  -4   2   13.50   20.40
  13  -4  -2   29.60    5.40
  13  -4  -2   23.30    8.60
 -13   4   2   35.30    5.90
  13   4  -2   34.70    5.70
  13   4  -2   35.40    6.10
  13   4  -2   36.30    6.80
  13   4  -2   35.30   11.00
 -12  -4   2   28.60   10.40
  12  -4  -2   10.80    7.40
  12  -4  -2   10.50    3.60
 -12  -4   2   17.00   21.30
 -12  -4   2   36.00   13.80
  12   4  -2    6.00    4.20
  12   4  -2   12.50    4.90
 -12   4   2    8.80    4.20
  12   4  -2   14.40    7.90
  12   4  -2   11.90    3.30
  11  -4  -2    4.80    4.10
  11  -4  -2   20.30   14.00
  11  -4  -2  351.86  296.87
 -11  -4   2    3.20   23.70
 -11  -4   2    7.10   10.70
 -11  -4   2   11.60    7.70
  11   4  -2    0.40    2.60
 -11   4   2    1.70    2.30
  11   4  -2    5.60    4.20
 -11   4   2    2.60    3.60
  11   4  -2    7.40    4.50
  11   4  -2   -2.10    6.50
  10  -4  -2  312.47   43.00
  10  -4  -2  135.09  183.68
 -10  -4   2  314.47   62.29
  10  -4  -2  266.17   29.40
 -10  -4   2  231.28   61.29
 -10  -4   2  286.47   35.10
  10   4  -2  312.27   32.30
 -10   4   2  279.37   28.00
 -10   4   2  285.27   58.39
 -10   4   2  301.97   31.10
  10   4  -2  258.27   33.60
  10   4  -2  291.77   28.90
 -10   4   2  302.67   32.00
 -10   4   2  314.57   36.90
   9  -4  -2  201.88   22.80
  -9  -4   2  264.37   59.09
   9  -4  -2  197.58   31.80
   9  -4  -2  163.58  122.39
  -9  -4   2  187.08   28.50
  -9   4   2  254.87   66.39
   9   4  -2  192.88   24.50
   9   4  -2  177.28   25.50
  -9   4   2  211.68   28.10
  -9   4   2  196.68   24.30
  -9   4   2  179.48   20.50
   9   4  -2  212.48   30.20
  -9   4   2  223.38   24.30
   9   4  -2  175.58   22.70
   8  -4  -2  121.79   28.70
  -8  -4   2  182.88   60.19
  -8  -4   2   27.70   23.80
   8  -4  -2   50.39   10.20
  -8  -4   2   56.49   15.80
   8  -4  -2  136.99   92.29
  -8  -4   2  105.89   34.00
  -8   4   2   57.09    9.50
   8   4  -2   75.69   13.80
   8   4  -2   64.99   11.50
  -8   4   2   89.09   13.60
   8   4  -2   69.69   13.40
  -8   4   2   67.99   12.80
  -8   4   2   56.89   24.90
   8   4  -2   85.79   11.00
  -7  -4   2   42.10   13.20
  -7  -4   2   13.20    7.90
   7  -4  -2   -6.50    9.60
   7  -4  -2   41.10   52.09
  -7  -4   2   30.60   20.30
   7  -4  -2    9.70    4.90
  -7  -4   2    1.00   10.90
  -7  -4   2   37.20   30.70
  -7   4   2   15.50    5.70
   7   4  -2   21.00    6.40
  -7   4   2   28.60   13.70
  -7   4   2   12.90    6.80
  -7   4   2   18.90    7.20
  -7   4   2   16.40   13.40
   7   4  -2   14.70    5.70
  -7   4   2   -5.40   30.00
   6  -4  -2   51.19   38.80
  -6  -4   2   13.80   14.40
  -6  -4   2   -0.90   10.00
  -6   4   2   12.70   19.70
   6   4  -2    1.90    4.20
  -6   4   2   -1.10    4.40
   6   4  -2    8.40    5.20
  -6   4   2   12.60    6.00
  -6   4   2    4.10   13.50
   5  -4  -2   46.90   38.00
  -5  -4   2   55.19   17.90
  -5  -4   2   22.60   11.10
  -5   4   2   57.39   23.40
  -5   4   2   16.50   10.80
  -5   4   2   24.40    7.10
  -5   4   2   38.10    9.70
   5   4  -2   34.90    8.00
  -4  -4   2   27.40   13.00
   4  -4  -2   29.20   23.00
   4  -4  -2   38.50   15.50
  -4  -4   2    7.20    8.00
  -4   4   2   20.70   10.70
  -4   4   2   18.60    6.60
  -4   4   2   13.60   13.30
   4   4  -2   -2.00   12.10
  -3  -4   2  257.57   32.70
   3  -4  -2  213.38   35.00
  -3  -4   2  206.48   34.50
   3  -4  -2  188.98   53.59
   3  -4  -2  175.68   42.90
  -3   4   2  247.88   34.60
   3   4  -2  265.37   23.60
  -3   4   2  210.58   24.20
  -3   4   2  219.08   35.70
   2  -4  -2  644.74   61.49
   2  -4  -2  578.24   71.39
  -2  -4   2  636.54   59.29
  -2  -4   2  566.34   62.09
  -2   4   2  486.15   60.59
  -2   4   2  523.25   52.99
  -2   4   2  525.25   61.59
   1  -4  -2  351.76   35.70
  -1  -4   2  235.58   37.60
   1  -4  -2  362.46   43.50
   1  -4  -2  367.86   36.30
  -1  -4   2  292.27   36.60
  -1   4   2  317.87   37.40
  -1   4   2  272.57   37.30
   1   4  -2  385.26   42.70
   0  -4   2  343.77   39.90
   0  -4   2  497.95   45.20
   0  -4   2  389.06   45.10
   0  -4  -2  502.25   44.30
   0  -4  -2  385.96   45.50
   0   4   2  469.25   43.50
   0   4   2  364.46   43.70
   1  -4   2  175.18   24.20
  -1  -4  -2  202.78   23.70
  -1  -4  -2  131.39   25.30
   1  -4   2  150.38   30.70
   1  -4   2  209.58   35.70
  -1  -4  -2  165.08   24.80
  -1   4  -2  175.98   27.00
   1   4   2  177.68   20.10
   2  -4   2  -20.80   22.20
  -2  -4  -2    3.30    5.00
  -2  -4  -2   27.00   13.30
   2  -4   2   -0.60   14.20
   2  -4   2   16.10   11.00
  -2  -4  -2   25.80   12.50
  -2   4  -2   28.90   12.80
   2   4   2    6.90    2.80
   2   4   2   11.70    5.60
   2   4   2    6.80    3.00
   2   4   2    3.40    4.10
  -2   4  -2    5.10    3.30
   3  -4   2  597.24   97.49
   3  -4   2  511.25   84.99
  -3  -4  -2  605.24   63.59
   3  -4   2  593.84   68.19
  -3  -4  -2  602.94   71.69
   3   4   2  596.34   57.39
  -3   4  -2  529.65   69.59
  -3   4  -2  535.05   53.59
   3   4   2  651.43   52.39
  -4  -4  -2  396.36   55.19
  -4  -4  -2  408.06   48.20
   4  -4   2  314.27   83.49
   4   4   2  347.47   33.10
  -4   4  -2  311.57   53.99
  -4   4  -2  304.27   35.80
   4   4   2  421.56   42.00
  -5  -4  -2  205.78   33.10
   5  -4   2  136.29   58.79
  -5  -4  -2  196.08   40.00
  -5   4  -2  135.29   39.10
  -5   4  -2  126.69   33.80
  -5   4  -2  141.19   20.40
   5   4   2  166.98   24.40
  -5   4  -2  142.09   18.30
   5   4   2  156.98   33.10
  -6  -4  -2   71.39   24.30
   6  -4   2    0.30   44.10
  -6   4  -2   59.89   33.30
   6   4   2   63.59    9.80
   6   4   2   52.09   16.20
  -6   4  -2   57.19   13.80
  -6   4  -2   90.89   28.20
   6   4   2   57.79   10.90
  -6   4  -2   67.59   13.40
  -7  -4  -2  331.47   54.29
   7  -4   2  360.06   42.40
  -7  -4  -2  464.65   68.19
   7  -4   2  447.36  135.29
   7  -4   2  362.76   34.30
  -7  -4  -2  375.06   43.30
  -7  -4  -2  419.56   42.90
  -7   4  -2  303.07   37.70
  -7   4  -2  315.67   35.20
  -7   4  -2  317.67   32.50
   7   4   2  313.07   35.40
  -7   4  -2  319.07   35.60
  -7   4  -2  364.06   55.69
  -7   4  -2  205.58   60.19
   7   4   2  291.07   44.40
  -8  -4  -2  238.38   49.90
   8  -4   2  358.06  135.29
  -8  -4  -2  347.57   39.40
   8  -4   2  261.37   30.50
   8  -4   2  362.86   45.40
  -8  -4  -2  278.27   36.20
   8  -4   2  327.17   41.00
  -8  -4  -2  292.27   58.99
   8   4   2  257.07   33.10
   8   4   2  317.67   33.20
  -8   4  -2  339.17   30.40
   8   4   2  248.38   48.50
   8   4   2  323.77   29.80
  -8   4  -2  308.37   49.30
  -8   4  -2  269.87   35.80
   8   4   2  272.67   31.00
  -8   4  -2  288.17   32.60
  -8   4  -2  340.97   34.20
  -8   4  -2  386.06   67.49
   9  -4   2  182.78  151.98
   9  -4   2   83.79   14.20
  -9  -4  -2  161.48   27.70
  -9  -4  -2  106.89   38.50
   9  -4   2   87.29   21.00
  -9  -4  -2   52.49   36.00
  -9  -4  -2  140.29   23.30
  -9   4  -2  116.69   14.50
  -9   4  -2  129.99   17.70
  -9   4  -2  139.39   22.10
  -9   4  -2  130.49   17.60
   9   4   2  109.49   18.50
  -9   4  -2  147.09   42.20
   9   4   2  115.39   16.60
   9   4   2  134.29   14.70
   9   4   2  122.89   17.90
  10  -4   2  -13.60  141.89
 -10  -4  -2  101.89   18.60
 -10  -4  -2   51.89   39.10
 -10  -4  -2   80.29   43.70
  10  -4   2   84.79   20.20
 -10  -4  -2  201.08   65.39
  10  -4   2   93.19   12.70
 -10   4  -2   55.29   41.00
 -10   4  -2   75.69   10.70
 -10   4  -2   79.39   13.60
 -10   4  -2   84.39   18.10
  10   4   2   85.99   15.50
  10   4   2   75.59   10.70
  10   4   2   66.29   12.60
  10   4   2   77.89   13.40
 -10   4  -2   84.09   13.70
  11  -4   2   57.79    9.70
 -11  -4  -2   47.50   13.00
 -11  -4  -2   89.09   37.90
 -11  -4  -2   98.49   18.60
  11  -4   2   81.79   18.60
  11   4   2   60.89    9.10
 -11   4  -2   77.69   11.90
  11   4   2   57.79   11.80
  11   4   2   73.79   14.00
  11   4   2   59.59   10.90
 -11   4  -2   66.39    8.00
 -12  -4  -2   24.40   10.00
  12  -4   2   41.70   16.00
  12  -4   2   34.10    6.50
 -12  -4  -2   47.50   36.50
 -12  -4  -2   17.20    9.10
  12   4   2   17.40    8.90
  12   4   2   33.10    7.60
  12   4   2   25.90    6.70
 -12   4  -2   33.20    6.90
  12   4   2   36.00    5.60
  13  -4   2   11.80    5.10
 -13  -4  -2    9.90   14.50
 -13   4  -2    7.20    3.00
  13   4   2    7.00    2.40
  13   4   2   -0.80    3.20
 -14  -4  -2    3.40   10.30
 -14   4  -2   -1.50    7.50
  14   4   2   10.30    2.90
  14   4   2    6.80    1.50
 -13  -5   2   97.99   37.20
  13  -5  -2   92.09   13.80
  13   5  -2   57.49    7.80
 -13   5   2   68.89    9.00
  13   5  -2   71.59    9.30
  13   5  -2   80.39   11.50
 -12  -5   2  153.28   20.50
  12  -5  -2  139.29   19.70
 -12  -5   2  217.58   48.40
  12   5  -2  112.29   14.90
  12   5  -2  119.79   15.80
 -12   5   2  130.59   16.00
  12   5  -2  122.19   13.90
  12   5  -2  131.39   19.00
 -11  -5   2  -13.20   17.10
  11  -5  -2    3.70    5.60
 -11  -5   2   -7.60    7.90
  11  -5  -2   -1.50    3.10
 -11  -5   2   -0.30    6.10
 -11  -5   2   -2.30    8.10
  11   5  -2    6.30    3.90
  11   5  -2    2.80    2.20
 -11   5   2   -1.90    2.90
 -11   5   2    0.80    6.80
 -11   5   2    0.50    2.10
  11   5  -2    9.10    5.50
  11   5  -2    5.10    3.90
 -10  -5   2  187.98   57.09
  10  -5  -2  146.99  126.89
  10  -5  -2   66.09   17.90
 -10  -5   2   58.79   16.30
 -10  -5   2   38.00   33.30
 -10  -5   2  132.89   22.40
 -10  -5   2   64.79   56.69
  10  -5  -2   72.59   11.50
 -10   5   2  107.99   15.00
 -10   5   2   97.79   14.80
  10   5  -2   94.19   14.70
  10   5  -2   81.69   14.20
 -10   5   2  101.69   11.80
  10   5  -2  104.59   12.50
 -10   5   2  108.29   43.50
  -9  -5   2   44.60   29.30
  -9  -5   2   42.70   36.90
  -9  -5   2    9.80    7.70
   9  -5  -2  -14.00  105.19
   9  -5  -2    5.60    4.40
   9  -5  -2   39.10   14.80
  -9  -5   2   16.10   12.90
  -9   5   2   11.00    6.00
   9   5  -2   17.00    7.90
  -9   5   2   -8.50   15.10
   9   5  -2   18.50    5.10
  -9   5   2    4.80    6.50
   9   5  -2    2.50    6.70
   8  -5  -2   33.00   14.70
  -8  -5   2   58.39   14.20
  -8  -5   2   68.69   41.70
  -8  -5   2   21.40   18.80
  -8  -5   2   77.09   29.90
   8  -5  -2   26.30    6.60
  -8  -5   2   33.30   14.30
   8  -5  -2   41.80   81.79
  -8  -5   2   19.40    9.80
  -8   5   2   12.90   12.80
   8   5  -2   30.40    9.20
  -8   5   2   19.80    8.90
   8   5  -2   29.50    7.50
   8   5  -2   24.70    8.20
   8   5  -2   34.00    8.70
  -8   5   2   42.90   10.20
  -8   5   2   46.50   11.50
  -8   5   2   40.60    7.80
   7  -5  -2   75.39   11.20
  -7  -5   2   56.29   25.10
  -7  -5   2   98.79   20.70
   7  -5  -2   68.49   20.00
   7  -5  -2   50.19   13.90
  -7  -5   2   68.29   16.00
  -7  -5   2  132.49   51.49
   7  -5  -2   71.89   70.69
  -7  -5   2   56.59   13.50
  -7  -5   2   70.59   26.80
  -7  -5   2   56.09   47.10
  -7   5   2   62.49   24.20
   7   5  -2   45.80   11.40
  -7   5   2   58.89   11.40
  -7   5   2   59.29    9.80
  -7   5   2   78.59   14.70
  -7   5   2   85.19   15.50
   6  -5  -2   24.20   11.50
  -6  -5   2   32.80   16.00
  -6  -5   2   24.00   12.50
  -6  -5   2   49.00   36.70
   6  -5  -2   11.50   42.20
  -6  -5   2   33.50   12.60
  -6  -5   2   16.10   19.90
  -6   5   2   14.40    6.50
  -6   5   2    9.00   13.30
  -6   5   2   14.60    6.00
   6   5  -2   10.00    6.00
   6   5  -2    7.70    5.40
  -6   5   2   39.50   31.00
  -6   5   2   20.10    7.30
  -5  -5   2  150.88   28.90
  -5  -5   2  171.88   34.00
   5  -5  -2   81.69   58.79
  -5   5   2   73.89   29.40
  -5   5   2  160.48   30.90
  -5   5   2  113.19   16.20
  -5   5   2  106.99   17.50
   4  -5  -2   22.70   23.90
  -4  -5   2   21.70   14.30
  -4  -5   2   23.40   10.70
   4  -5  -2  123.09   73.09
  -4   5   2   16.90   11.10
  -4   5   2   13.90    5.20
  -4   5   2    4.00    4.40
   4   5  -2   10.20    4.10
  -4   5   2  -11.30   10.20
   4   5  -2    5.00    6.10
   3  -5  -2  280.17   74.89
   3  -5  -2  351.66   48.50
  -3  -5   2  329.07   47.20
   3  -5  -2  332.57   59.39
  -3  -5   2  343.87   42.80
   3   5  -2  367.46   33.30
  -3   5   2  307.17   45.00
  -3   5   2  296.37   33.10
  -3   5   2  336.57   48.10
   2  -5  -2  612.94   61.59
  -2  -5   2  633.94   64.69
   2  -5  -2  657.83   66.59
  -2  -5   2  570.14   68.19
   2  -5  -2  601.94   75.49
  -2   5   2  622.84   68.79
  -2   5   2  550.64   67.99
   1  -5  -2 1090.99   99.89
  -1  -5   2 1186.48   99.19
  -1  -5   2 1046.30  102.49
   1  -5  -2  900.91  107.59
  -1   5   2 1006.50  100.49
  -1   5   2  940.31  101.59
   0  -5   2  147.09   24.50
   0  -5  -2  185.58   22.80
   0  -5  -2  156.38   23.20
   0  -5   2  162.18   23.40
   0  -5  -2  146.99   22.30
   0  -5  -2  167.98   26.10
   0   5   2  122.49   22.20
   0   5   2  179.88   22.50
   0   5  -2  163.08   27.10
  -1  -5  -2 1424.46  150.58
   1  -5   2 1584.44  146.39
  -1  -5  -2 1662.33  145.09
   1  -5   2 1617.44  146.19
   1   5   2 1745.43  142.79
  -1   5  -2 1555.54  152.08
   2  -5   2   -0.10   22.50
   2  -5   2   14.20   13.00
   2  -5   2   13.40   16.30
  -2  -5  -2   15.30   10.90
   2   5   2   27.30    6.50
   2   5   2   31.30    8.70
  -2   5  -2   -1.60   10.80
  -3  -5  -2   45.00   13.30
   3  -5   2    8.10   21.90
   3  -5   2   -3.40   40.90
  -3  -5  -2   30.70   15.10
   3   5   2   56.79    8.60
  -3   5  -2   36.80   18.00
  -3   5  -2   38.30    8.80
   3   5   2   47.80   12.70
   4  -5   2  115.89   79.29
  -4  -5  -2    2.80    7.80
   4  -5   2   29.80   26.90
  -4  -5  -2   18.50   17.40
   4   5   2   28.00   14.90
  -4   5  -2   -0.30   13.00
   4   5   2   23.20    8.10
  -4   5  -2   17.30    6.90
  -4   5  -2   13.70   10.90
  -4   5  -2   20.10    6.20
   5  -5   2  133.79   58.19
  -5  -5  -2   69.29   19.30
  -5   5  -2  104.59   31.30
  -5   5  -2   69.39   13.10
   5   5   2   80.29   12.00
   5   5   2   80.59   28.80
   5   5   2  104.09   19.50
  -5   5  -2  105.49   15.40
  -5   5  -2   90.19   31.50
   6  -5   2  146.39   29.70
   6  -5   2  166.78   74.19
  -6  -5  -2  201.08   34.90
   6  -5   2  133.69   31.60
  -6  -5  -2  189.38   25.70
  -6  -5  -2  192.98   49.70
   6   5   2  127.19   17.30
  -6   5  -2  132.39   21.70
  -6   5  -2  125.39   19.80
  -6   5  -2  143.99   18.90
   6   5   2  117.69   16.10
  -6   5  -2  133.49   16.50
  -6   5  -2  160.18   42.40
  -6   5  -2  242.88   70.59
   6   5   2  113.39   25.50
   7  -5   2   47.50   59.99
   7  -5   2   19.20   10.00
  -7  -5  -2   26.40   26.00
  -7  -5  -2   21.30   15.50
  -7  -5  -2   25.70   12.20
  -7  -5  -2   22.00   10.40
   7  -5   2   30.40   12.30
  -7  -5  -2   16.00   15.70
   7  -5   2   21.00    7.20
  -7  -5  -2   28.60   11.90
  -7  -5  -2   57.39   34.30
  -7   5  -2   28.30    6.50
  -7   5  -2   31.40    8.80
   7   5   2   31.00    6.90
  -7   5  -2   38.30   13.00
  -7   5  -2   12.10   15.10
   7   5   2   26.60    7.80
   7   5   2   34.60   19.40
   7   5   2   46.50   10.40
  -7   5  -2   34.40    9.70
  -8  -5  -2    5.40    8.30
   8  -5   2   94.39   79.79
   8  -5   2    6.00    5.00
  -8  -5  -2   12.40   11.10
  -8  -5  -2    2.00   10.70
   8  -5   2    3.00    8.90
  -8  -5  -2   15.30   19.70
   8  -5   2    8.50   11.20
  -8  -5  -2   63.59   39.20
  -8  -5  -2   27.90   26.20
  -8   5  -2    2.40   17.70
   8   5   2   13.90    4.80
   8   5   2    2.00    3.70
  -8   5  -2   14.30    7.40
  -8   5  -2    5.30    4.50
  -8   5  -2    3.40    6.00
  -8   5  -2    8.30    5.40
   8   5   2   10.20    6.60
   8   5   2    6.00    4.60
   9  -5   2   18.40    5.90
  -9  -5  -2   32.50   33.50
  -9  -5  -2  -11.20   21.00
  -9  -5  -2   31.60   13.00
   9  -5   2   25.00   13.00
   9  -5   2  163.18  173.28
  -9  -5  -2   17.00    8.90
  -9  -5  -2  -17.90   34.30
   9  -5   2   11.70    9.60
  -9   5  -2   24.70    7.60
  -9   5  -2   27.70   21.00
  -9   5  -2   11.90    8.00
   9   5   2   21.10    7.70
  -9   5  -2   13.60    5.00
   9   5   2    7.90    5.20
  -9   5  -2   18.10    5.90
   9   5   2   14.70    7.00
 -10  -5  -2  106.59   44.50
 -10  -5  -2  130.29   72.99
  10  -5   2   58.79   16.20
  10  -5   2   54.59    9.50
 -10  -5  -2   76.29   14.90
 -10  -5  -2   40.30   11.20
 -10  -5  -2   30.30   42.90
  10  -5   2  -54.89  121.69
  10   5   2   56.79   13.40
 -10   5  -2   53.89    8.20
  10   5   2   42.20    8.20
  10   5   2   71.39   11.70
  10   5   2   48.80   11.00
 -10   5  -2   64.49   12.10
 -10   5  -2  109.89   70.19
 -10   5  -2   45.10   12.70
 -10   5  -2   69.79   13.30
  11  -5   2   49.30   15.10
  11  -5   2   60.09    8.60
 -11  -5  -2   55.29   12.90
 -11  -5  -2   44.90   12.40
 -11  -5  -2   75.59   39.90
  11   5   2   66.59   10.40
 -11   5  -2   63.99   11.60
  11   5   2   46.50   10.70
 -11   5  -2   48.70   10.40
  11   5   2   62.69    8.50
  11   5   2   87.89   19.60
 -11   5  -2   46.50    7.10
 -12  -5  -2   42.00   31.00
  12  -5   2   45.90   11.20
 -12  -5  -2   25.90    8.50
 -12   5  -2   29.70    6.70
  12   5   2   24.60    4.80
  12   5   2   41.10    9.40
  12   5   2   33.80    6.70
  12   5   2   24.40    5.90
  13  -5   2   35.20    8.00
 -13  -5  -2   11.50   22.90
 -13   5  -2   34.30    6.10
  13   5   2   32.40    4.80
  13   5   2   39.20    6.60
  13   5   2   36.60    6.30
 -13  -6   2   51.29   24.70
  13  -6  -2   62.39   10.50
  13   6  -2   46.80    7.90
  13   6  -2   62.89    6.90
 -13   6   2   50.29    7.70
  13   6  -2   48.30    6.80
  12  -6  -2   25.00    9.80
 -12  -6   2   22.80    6.80
 -12  -6   2   20.30   18.30
  12   6  -2   37.30    6.30
  12   6  -2   43.90    9.50
  12   6  -2   29.40    6.70
 -12   6   2   34.10    7.30
  12   6  -2   31.60    5.70
 -12   6   2   33.00    4.20
 -11  -6   2   14.20   17.20
 -11  -6   2   17.60    8.40
 -11  -6   2    6.30   12.40
  11  -6  -2   18.80    7.70
 -11  -6   2   14.30    7.90
  11   6  -2   30.70    9.50
  11   6  -2   25.00    6.80
 -11   6   2   14.80    5.50
 -11   6   2   14.60    3.70
  11   6  -2   19.10    8.20
  11   6  -2   10.50    3.70
 -11   6   2   27.00    6.20
 -11   6   2    3.20   13.10
 -10  -6   2   73.79   23.60
 -10  -6   2   75.89   19.40
  10  -6  -2  370.46  197.88
  10  -6  -2   87.29   18.10
 -10  -6   2  121.79   55.49
 -10  -6   2  123.69   21.90
 -10   6   2   99.99   14.50
  10   6  -2   88.09   13.40
  10   6  -2   86.19   16.00
 -10   6   2   81.39   14.20
  10   6  -2   96.89   12.90
 -10   6   2   83.59   11.70
 -10   6   2   75.69   17.00
  10   6  -2   71.79   12.90
   9  -6  -2  298.07   38.40
  -9  -6   2  368.26   62.29
  -9  -6   2  370.36   84.19
  -9  -6   2  347.27   38.80
   9  -6  -2  287.17  143.99
  -9  -6   2  296.17   37.10
   9   6  -2  309.77   30.60
  -9   6   2  344.97   34.90
   9   6  -2  310.87   33.40
   9   6  -2  260.47   31.80
  -9   6   2  322.57   38.40
   9   6  -2  261.17   34.60
  -9   6   2  377.86   62.29
  -9   6   2  297.87   33.70
  -9   6   2  325.47   30.90
  -8  -6   2    0.40    5.90
  -8  -6   2  -25.00   26.80
   8  -6  -2    4.80   10.50
   8  -6  -2    5.80    6.40
  -8  -6   2   -4.80    9.80
   8  -6  -2   -1.80   85.69
  -8  -6   2   13.70   28.50
  -8  -6   2    2.50   27.40
  -8  -6   2    9.40   11.10
  -8  -6   2   -3.80   18.90
  -8  -6   2   12.60   10.20
  -8   6   2    3.20    4.60
   8   6  -2    9.90    4.80
  -8   6   2    5.00    6.20
   8   6  -2   -0.10    5.20
   8   6  -2   -3.00    7.00
  -8   6   2   -3.20   19.40
  -8   6   2    5.40    5.70
  -8   6   2    3.60    3.70
   8   6  -2   -0.60    4.30
   7  -6  -2   20.00   77.19
   7  -6  -2  104.69   22.50
  -7  -6   2  122.79   21.50
  -7  -6   2  107.59   21.30
  -7  -6   2  155.68   48.20
  -7  -6   2   81.19   28.40
  -7  -6   2   98.29   34.70
   7  -6  -2  105.09   19.90
  -7   6   2   99.89   16.20
  -7   6   2  139.09   41.50
  -7   6   2  122.99   19.40
  -7   6   2  137.89   17.30
   7   6  -2   98.49   15.50
  -7   6   2  103.79   13.70
   7   6  -2   84.79   15.70
  -6  -6   2   54.79   20.40
  -6  -6   2   82.79   16.00
  -6  -6   2   57.19   14.00
   6  -6  -2   87.49   22.30
  -6  -6   2   66.99   17.50
   6  -6  -2   70.99   58.59
   6  -6  -2   62.19   15.90
  -6  -6   2   83.29   15.20
  -6  -6   2   83.49   30.70
  -6  -6   2   69.49   36.90
  -6   6   2   23.90   16.80
  -6   6   2   61.29   14.60
  -6   6   2   50.79   17.60
   6   6  -2   52.59   11.60
   6   6  -2   48.30   11.40
  -6   6   2   84.19   38.40
  -6   6   2   48.70   10.90
  -6   6   2   50.49   14.70
  -5  -6   2   16.90    9.60
  -5  -6   2    2.90   11.00
  -5  -6   2    7.60   14.50
  -5  -6   2   33.60   13.10
  -5  -6   2   13.00    8.60
  -5  -6   2   17.70   24.60
   5  -6  -2  -11.50   28.10
   5  -6  -2   11.60    9.30
   5   6  -2   14.60    5.30
  -5   6   2    8.80    6.20
  -5   6   2    7.00   12.50
  -5   6   2   -9.20   20.70
  -5   6   2   14.40    6.40
   4  -6  -2  474.75  130.39
  -4  -6   2  267.67   42.20
   4  -6  -2  293.37   66.79
  -4  -6   2  356.16   52.69
  -4   6   2  253.07   29.60
  -4   6   2  344.27   51.89
   4   6  -2  272.77   30.10
  -4   6   2  289.57   32.30
  -4   6   2  298.57   53.69
   4   6  -2  286.47   27.30
  -3  -6   2   -8.20    6.60
   3  -6  -2  -40.90   36.10
   3  -6  -2    3.10   22.70
  -3   6   2    8.10    5.10
  -3   6   2    0.30   11.20
   3   6  -2    2.30    5.10
   3   6  -2   -0.80   10.00
  -3   6   2    0.60   12.90
  -2  -6   2   40.30   14.80
   2  -6  -2   97.69   29.40
  -2  -6   2   70.69   17.90
   2  -6  -2   51.89   14.70
   2  -6  -2   76.79   34.20
   2   6  -2   66.29   17.70
  -2   6   2   39.90   15.40
  -2   6   2   48.00   19.50
  -2   6   2   57.79    9.40
  -1  -6   2  538.55   59.89
  -1  -6   2  538.45   64.19
   1  -6  -2  544.05   63.49
   1  -6  -2  501.55   59.79
   1  -6  -2  621.44   60.69
  -1   6   2  489.45   49.90
  -1   6   2  569.74   64.09
  -1   6   2  537.45   64.79
   1   6  -2  680.43   65.79
   0  -6   2  330.47   42.10
   0  -6  -2  323.57   42.50
   0  -6  -2  318.67   38.80
   0  -6   2  298.87   39.20
   0   6   2  245.08   37.50
   0   6  -2  327.97   43.50
   0   6   2  311.77   38.70
   1  -6   2  489.75   54.79
  -1  -6  -2  471.95   59.89
   1  -6   2  519.95   56.79
  -1  -6  -2  511.45   53.99
  -1   6  -2  346.57   73.09
   1   6   2  491.25   51.49
  -2  -6  -2  716.63   72.29
  -2  -6  -2  673.23   80.49
   2  -6   2  728.03   85.39
   2   6   2  755.62   67.29
  -2   6  -2  647.74   60.09
  -2   6  -2  686.13   82.79
   2   6   2  550.24   65.89
  -3  -6  -2  350.36   53.09
   3  -6   2  250.47   59.49
   3  -6   2  274.67   72.99
  -3  -6  -2  296.07   41.90
   3   6   2  318.07   28.20
   3   6   2  306.17   30.80
  -3   6  -2  304.17   52.69
   3   6   2  314.27   36.30
   4  -6   2  822.82  142.99
   4  -6   2  774.22  115.99
  -4  -6  -2  900.91  111.39
  -4   6  -2  658.33   67.49
  -4   6  -2  718.63   99.19
  -4   6  -2  701.73   69.89
   4   6   2  801.62   75.29
  -4   6  -2  717.83   95.39
   4   6   2  780.72   65.59
   5  -6   2   65.99   14.40
   5  -6   2   70.29   18.10
  -5  -6  -2  103.69   22.30
  -5  -6  -2   78.29   23.60
   5  -6   2   70.89   14.20
  -5  -6  -2   45.50   20.30
   5  -6   2   86.39   51.89
  -5  -6  -2   65.89   17.00
  -5   6  -2   70.29   24.80
   5   6   2   79.79   19.20
   5   6   2   81.19   11.40
  -5   6  -2   81.89   15.10
  -5   6  -2   60.29   12.10
  -5   6  -2   49.00   31.10
   5   6   2   85.99   12.20
   6  -6   2   83.89   15.50
  -6  -6  -2   78.09   19.90
   6  -6   2  115.79   70.19
   6  -6   2   83.39   22.10
   6  -6   2   84.19   18.40
  -6  -6  -2   90.39   27.70
  -6  -6  -2   69.59   17.10
  -6  -6  -2   38.40   19.70
  -6   6  -2  104.09   17.70
   6   6   2   65.59   12.00
   6   6   2   75.19   20.20
  -6   6  -2   61.59   13.20
  -6   6  -2   50.79   25.50
  -6   6  -2   88.59   16.90
  -6   6  -2   94.29   12.10
   6   6   2   63.89   11.60
   7  -6   2  133.29   29.30
   7  -6   2  164.78   76.49
  -7  -6  -2  163.28   25.20
  -7  -6  -2  117.19   35.20
   7  -6   2  138.09   23.90
  -7  -6  -2  171.18   26.60
  -7  -6  -2  146.69   41.70
   7   6   2  102.49   17.30
  -7   6  -2  157.38   45.20
  -7   6  -2  133.29   21.20
  -7   6  -2  134.09   19.10
  -7   6  -2  135.49   16.20
  -7   6  -2  123.49   18.40
   7   6   2  123.19   19.80
  -8  -6  -2  111.89   22.40
  -8  -6  -2  103.59   20.70
   8  -6   2   96.19   24.00
   8  -6   2  106.49   91.09
  -8  -6  -2  123.69   37.70
  -8  -6  -2   97.59   20.20
   8  -6   2   87.79   20.10
  -8  -6  -2   92.79   36.40
  -8  -6  -2  183.98   52.69
  -8   6  -2   65.09   13.50
  -8   6  -2  101.49   12.50
  -8   6  -2   44.80   26.10
   8   6   2   65.29   12.60
  -8   6  -2   75.69   14.60
   8   6   2   91.79   12.60
  -8   6  -2   88.89   17.00
   8   6   2   66.79   13.60
   8   6   2   90.79   19.80
  -9  -6  -2  195.18   26.90
   9  -6   2   73.29  113.99
  -9  -6  -2  136.89   43.90
  -9  -6  -2   91.59   43.40
  -9  -6  -2  137.89   24.70
   9  -6   2  123.29   24.30
   9  -6   2  167.58   26.00
   9   6   2  170.08   17.90
   9   6   2  144.29   21.90
  -9   6  -2  161.68   20.90
  -9   6  -2  180.38   21.60
  -9   6  -2  169.48   25.20
  -9   6  -2  188.08   18.80
   9   6   2  171.38   20.70
   9   6   2  134.89   19.50
 -10  -6  -2   21.60    9.60
  10  -6   2   22.70    8.60
 -10  -6  -2  101.49   42.70
 -10  -6  -2   35.40   10.10
  10  -6   2   18.20  142.49
  10   6   2   33.50   10.70
 -10   6  -2   24.60    7.40
 -10   6  -2   33.20    8.80
  10   6   2   30.00    7.90
  10   6   2   16.00    6.30
 -10   6  -2   18.90    5.10
  10   6   2   25.00    5.70
 -10   6  -2   45.10   11.90
 -11  -6  -2   17.00    9.90
  11  -6   2   37.30   12.30
 -11  -6  -2   25.80    9.90
 -11  -6  -2   25.30   25.40
 -11   6  -2   16.00    5.10
  11   6   2   14.70    5.70
  11   6   2   22.60    4.80
  11   6   2   28.90    6.60
  11   6   2    6.60    6.60
 -11   6  -2   21.00    6.80
 -11   6  -2   22.30    4.40
  12  -6   2    0.20    6.70
 -12  -6  -2    3.20   16.20
 -12  -6  -2   10.30    6.10
 -12   6  -2    7.00    3.70
  12   6   2   -2.80    5.20
  12   6   2   14.30    5.00
  12   6   2    8.10    2.80
  12   6   2   14.70    4.10
  13  -6   2   60.09    9.90
 -13  -6  -2   48.40   32.40
  13   6   2   68.39    7.80
  13   6   2   55.69    7.90
 -13   6  -2   64.09    7.70
  13   6   2   59.79    6.70
  13  -7  -2   33.60    8.50
 -13   7   2   47.90    6.60
  13   7  -2   60.59    5.90
 -12  -7   2   15.00   18.90
 -12  -7   2   12.30    5.70
 -12  -7   2   17.20    6.10
  12  -7  -2   27.60    8.10
  12   7  -2   28.70   10.20
  12   7  -2   12.50    3.30
 -12   7   2   12.90    2.60
  12   7  -2   12.80    4.60
  12   7  -2   10.60    4.60
 -12   7   2   15.60    4.60
 -11  -7   2   -1.10    4.90
 -11  -7   2   20.70   21.30
  11  -7  -2    3.30    5.40
 -11  -7   2    8.50    6.30
  11   7  -2    1.00    3.70
  11   7  -2    1.00    2.00
 -11   7   2   -8.40   10.20
  11   7  -2    7.70    6.40
 -11   7   2    1.10    1.90
 -11   7   2    2.90    3.30
 -11   7   2    8.30    4.40
  11   7  -2    8.10    3.90
 -10  -7   2    5.50    9.60
  10  -7  -2   41.30   11.80
 -10  -7   2   24.50    9.50
 -10  -7   2   42.40   31.20
 -10  -7   2   35.70   11.00
 -10   7   2   26.00    7.10
 -10   7   2   27.80   12.50
  10   7  -2   23.50    9.00
  10   7  -2   32.90    5.90
  10   7  -2   35.70    7.50
 -10   7   2   24.80    7.50
 -10   7   2   44.20    6.70
  10   7  -2   32.00    8.10
  -9  -7   2  -18.80   50.39
  -9  -7   2  125.49   43.40
   9  -7  -2   61.79   17.80
  -9  -7   2   70.39   16.40
   9  -7  -2   82.19   16.80
  -9  -7   2  115.99   36.00
   9  -7  -2  -40.80   87.89
  -9  -7   2  100.79   19.80
  -9  -7   2   84.19   17.50
  -9  -7   2   93.89   18.70
  -9   7   2   85.39   14.20
  -9   7   2   86.09   19.00
   9   7  -2   80.29   15.20
  -9   7   2   87.79   14.20
   9   7  -2   73.69   14.70
  -9   7   2   90.59   11.70
   9   7  -2   59.89   12.20
  -9   7   2  143.49   40.40
   9   7  -2   67.79   10.40
  -8  -7   2  170.88   23.90
  -8  -7   2  156.98   48.60
   8  -7  -2   80.89   96.29
   8  -7  -2  156.18   23.40
  -8  -7   2  180.98   51.09
  -8  -7   2  156.38   23.50
  -8  -7   2  111.79   22.00
   8  -7  -2  115.09   23.80
  -8  -7   2   70.79   30.50
  -8   7   2  159.08   17.10
  -8   7   2  166.48   24.60
  -8   7   2  114.09   36.50
  -8   7   2  171.38   20.80
   8   7  -2  129.19   16.40
  -8   7   2  132.29   19.20
   8   7  -2  111.79   17.90
   8   7  -2  118.89   19.10
  -7  -7   2  288.57   46.20
   7  -7  -2  289.97   40.10
  -7  -7   2  310.17   38.30
   7  -7  -2  287.97   35.50
  -7  -7   2  365.16   37.00
  -7  -7   2  267.87   51.19
  -7  -7   2  399.56   73.89
   7  -7  -2  251.57   82.39
   7   7  -2  239.98   29.90
  -7   7   2  261.47   32.20
  -7   7   2  305.17   33.50
   7   7  -2  274.97   32.30
  -7   7   2  346.07   59.29
  -7   7   2  285.97   36.00
  -7   7   2  252.47   35.90
   6  -7  -2  108.39   20.90
   6  -7  -2   97.89   24.30
  -6  -7   2  115.79   20.30
  -6  -7   2   75.89   19.20
  -6  -7   2  117.99   40.60
  -6  -7   2   56.69   26.90
   6  -7  -2  121.89   50.89
  -6  -7   2  132.69   21.50
  -6  -7   2  126.69   27.70
  -6  -7   2   86.29   19.30
  -6  -7   2  228.78   69.79
  -6  -7   2  146.09   36.80
  -6   7   2   92.09   15.40
  -6   7   2  117.69   16.60
   6   7  -2   65.39   13.70
  -6   7   2   93.29   13.20
   6   7  -2   70.59   14.60
  -6   7   2  101.29   17.80
  -6   7   2  100.49   32.20
  -5  -7   2  106.29   19.70
   5  -7  -2   74.59   18.00
  -5  -7   2   74.59   16.90
  -5  -7   2  143.19   47.40
   5  -7  -2   75.89   15.30
   5  -7  -2   95.99   50.79
  -5  -7   2   83.29   24.30
  -5  -7   2  124.79   30.20
  -5  -7   2   95.69   38.00
  -5   7   2   59.09   14.20
  -5   7   2   64.19   23.90
  -5   7   2   60.59   11.40
  -5   7   2   18.90   36.10
  -5   7   2   50.59   11.70
  -5   7   2   65.19   13.10
   5   7  -2   68.79   11.70
  -4  -7   2  678.63   65.79
  -4  -7   2  627.04   72.69
  -4  -7   2  665.43   83.39
  -4  -7   2  594.24   60.29
   4  -7  -2  506.15   54.89
   4  -7  -2  676.33   66.89
   4  -7  -2  598.74   57.59
   4  -7  -2  794.52  104.69
   4   7  -2  499.75   50.79
  -4   7   2  546.55   77.09
  -4   7   2  483.45   53.99
  -4   7   2  562.94   56.99
  -4   7   2  411.96   80.59
   4   7  -2  689.03   74.19
  -3  -7   2  351.56   43.90
  -3  -7   2  341.67   55.19
   3  -7  -2  396.46  127.39
  -3  -7   2  382.06   49.60
   3  -7  -2  282.57   56.29
  -3  -7   2  333.07   40.60
  -3   7   2  351.66   37.90
   3   7  -2  423.66   40.00
   3   7  -2  453.25   56.19
  -3   7   2  298.57   58.79
  -2  -7   2  334.47   47.60
   2  -7  -2  260.47   47.80
  -2  -7   2  260.77   38.90
  -2   7   2  263.87   45.90
   2   7  -2  337.37   32.90
  -2   7   2  198.48   46.20
  -2   7   2  248.88   31.40
   2   7  -2  302.87   44.40
   1  -7  -2   58.29   18.40
  -1  -7   2   58.69   16.90
  -1  -7   2   81.99   23.10
  -1   7   2   38.80   17.80
   1   7  -2   83.59   21.30
  -1   7   2   62.59   10.60
  -1   7   2   96.79   24.30
   0  -7  -2   19.40   11.40
   0  -7   2    7.10    7.90
   0  -7   2    2.20    9.20
   0  -7  -2   20.40   13.10
   0   7   2   11.20    9.90
   0   7  -2   -9.10   10.50
   0   7   2   23.60   18.50
  -1  -7  -2  113.99   29.50
   1  -7   2  137.69   25.30
  -1  -7  -2  129.99   24.30
   1  -7   2  132.59   25.90
   1   7   2  125.69   22.50
  -1   7  -2  150.48   14.70
   1   7   2  133.69   26.60
  -1   7  -2  125.39   32.40
  -2  -7  -2  475.05   65.79
  -2  -7  -2  455.15   55.29
  -2   7  -2  435.46   44.40
   2   7   2  567.64   52.99
  -2   7  -2  434.56   68.19
   2   7   2  491.75   52.89
  -3  -7  -2  111.89   22.60
   3  -7   2   95.59   34.30
   3  -7   2  106.99   21.90
  -3  -7  -2  123.39   20.00
   3  -7   2  102.79   18.20
  -3  -7  -2  120.79   42.70
  -3  -7  -2  134.89   40.50
   3  -7   2  168.68   67.79
   3  -7   2  110.09   16.50
  -3   7  -2   88.29   33.20
   3   7   2  128.09   24.00
  -3   7  -2   74.99   29.90
   3   7   2  128.89   11.90
  -3   7  -2   98.39   15.50
   3   7   2  118.69   20.40
   4  -7   2   47.60   11.50
  -4  -7  -2   62.79   17.80
  -4  -7  -2   65.09   30.30
   4  -7   2   58.19   35.10
   4  -7   2  142.39   59.79
  -4  -7  -2   89.89   41.30
  -4  -7  -2   69.49   22.70
  -4  -7  -2   35.50   17.30
   4   7   2   42.60   15.30
  -4   7  -2   34.60   14.20
   4   7   2   33.40    6.50
  -4   7  -2   28.20    8.80
  -4   7  -2   19.40    7.50
  -4   7  -2   39.00   25.10
  -5  -7  -2  211.68   54.89
   5  -7   2  179.38   22.40
   5  -7   2  198.68   51.89
  -5  -7  -2  146.29   24.40
   5  -7   2  113.39   22.30
  -5  -7  -2  170.88   28.60
  -5  -7  -2  179.28   31.40
   5  -7   2  185.18   66.99
  -5  -7  -2  131.29   30.30
   5  -7   2  167.08   28.50
  -5   7  -2  159.08   19.00
   5   7   2  173.08   29.80
   5   7   2  172.68   19.20
  -5   7  -2  153.98   20.60
  -5   7  -2  153.78   22.30
  -5   7  -2  230.68   55.29
  -5   7  -2  170.48   23.80
   6  -7   2  283.97   38.30
  -6  -7  -2  314.67   38.20
   6  -7   2  209.98   30.30
   6  -7   2  222.28   90.29
  -6  -7  -2  346.07   66.09
   6  -7   2  282.17   30.50
   6   7   2  211.98   26.50
  -6   7  -2  223.08   30.20
  -6   7  -2  221.48   27.60
  -6   7  -2  337.47   56.59
   6   7   2  217.28   25.60
  -6   7  -2  256.77   29.10
  -6   7  -2  252.97   26.00
  -7  -7  -2  226.08   30.30
   7  -7   2  205.28   27.00
  -7  -7  -2  218.88   48.60
   7  -7   2  169.08   30.20
  -7  -7  -2  183.18   54.79
   7  -7   2  267.47   99.89
  -7  -7  -2  224.98   31.50
  -7   7  -2  130.39   40.20
   7   7   2  142.29   21.30
  -7   7  -2  155.98   22.10
   7   7   2  154.28   19.10
  -7   7  -2  158.98   22.10
  -7   7  -2  149.99   24.70
  -7   7  -2  148.89   19.00
  -8  -7  -2   40.70   28.00
   8  -7   2   39.50   11.70
  -8  -7  -2   54.89   32.10
  -8  -7  -2   35.20   13.80
   8  -7   2   25.60   11.90
   8  -7   2    6.20   78.09
  -8  -7  -2   54.99   15.80
  -8  -7  -2   66.89   13.10
  -8  -7  -2  101.09   48.40
  -8   7  -2   43.60   11.10
  -8   7  -2   25.60    6.70
  -8   7  -2   35.90   12.30
  -8   7  -2   31.80    8.50
   8   7   2   31.50    8.40
   8   7   2   44.20   11.60
   8   7   2   46.40    8.30
   8   7   2   46.10   17.80
  -9  -7  -2  196.08   27.70
   9  -7   2  169.58  113.99
   9  -7   2  173.38   25.50
  -9  -7  -2  131.29   38.40
   9  -7   2  115.79   32.90
   9   7   2  201.28   23.50
   9   7   2  166.88   23.80
  -9   7  -2  238.28   24.40
  -9   7  -2  207.38   27.60
   9   7   2  162.48   21.80
  -9   7  -2  193.68   23.30
   9   7   2  178.58   22.00
  -9   7  -2  202.78   20.60
 -10  -7  -2   12.10    7.90
 -10  -7  -2   21.40    9.00
 -10  -7  -2   40.30   27.80
  10  -7   2   14.30    8.60
  10  -7   2    0.90    7.60
  10   7   2   16.10    5.60
  10   7   2   21.00   13.70
 -10   7  -2   24.90    7.50
  10   7   2   19.20    6.70
 -10   7  -2   18.30    6.30
 -10   7  -2   27.40   10.50
 -10   7  -2   19.70    4.70
  10   7   2   21.30    5.10
 -11  -7  -2   97.19   40.80
  11  -7   2   35.50   10.70
  11   7   2   49.40    9.20
  11   7   2   50.59    7.00
 -11   7  -2   52.59    6.80
 -11   7  -2   50.29    8.90
 -11   7  -2   56.99    9.60
 -11   7  -2   76.59   17.70
  11   7   2   49.00    8.00
  11   7   2   39.70    9.90
 -12  -7  -2   74.79   29.30
  12  -7   2   41.70    9.00
 -12  -7  -2   22.80    7.40
  12   7   2   36.30    6.80
  12   7   2   39.80    8.50
 -12   7  -2   36.10    4.90
  12   7   2   40.30    6.20
 -12   7  -2   42.20    6.90
  12   7   2   42.60    5.40
  12  -8  -2   17.70    5.00
 -12  -8   2   -2.00    7.00
 -12  -8   2   -3.90    9.00
 -12   8   2   10.20    3.40
  12   8  -2    7.10    2.20
 -12   8   2    4.90    1.90
  12   8  -2    8.60    3.50
 -11  -8   2   20.30   23.50
 -11  -8   2    6.40    5.70
 -11  -8   2   10.50    6.40
 -11   8   2   19.30    7.70
  11   8  -2   18.00    3.60
 -11   8   2    8.40    4.70
  11   8  -2   20.40    5.80
  11   8  -2   13.70    6.20
 -11   8   2   14.30    4.20
 -10  -8   2  129.69   19.30
 -10  -8   2   99.49   16.70
  10  -8  -2   92.09   16.70
 -10  -8   2  199.58   62.89
 -10   8   2  103.29   14.20
  10   8  -2  106.19   11.50
  10   8  -2   91.89   13.30
 -10   8   2   93.29   13.80
 -10   8   2  103.09   12.20
  10   8  -2   78.19   15.20
 -10   8   2   76.59   23.10
   9  -8  -2 -134.09   87.59
  -9  -8   2   31.30   11.70
  -9  -8   2   36.70   11.60
  -9  -8   2    8.10   10.30
   9  -8  -2   16.40    8.30
  -9  -8   2   15.60    8.30
  -9  -8   2   -4.50   27.40
   9   8  -2   20.80    5.70
  -9   8   2   16.00    9.40
   9   8  -2   17.40    6.80
  -9   8   2    9.30    3.90
  -9   8   2    9.60    6.10
  -9   8   2   11.70    5.60
   9   8  -2   20.50    6.50
   8  -8  -2  235.48   28.70
   8  -8  -2  173.88   29.90
  -8  -8   2  165.48   52.49
   8  -8  -2  168.88   83.49
  -8  -8   2  242.98   31.00
  -8  -8   2  282.77   33.00
  -8  -8   2  140.89   39.00
  -8  -8   2  254.27   30.10
  -8   8   2  236.18   26.50
  -8   8   2  192.68   26.00
  -8   8   2  173.78   47.60
  -8   8   2  212.88   51.99
   8   8  -2  196.28   24.50
  -8   8   2  251.87   24.00
   8   8  -2  240.68   35.60
   7  -8  -2  -44.10   72.59
  -7  -8   2    5.80   22.20
  -7  -8   2   25.90   36.90
  -7  -8   2   38.00   13.60
  -7  -8   2    8.70    8.00
  -7  -8   2   36.90   27.10
   7  -8  -2   20.20   12.10
   7  -8  -2   16.00    7.80
  -7  -8   2   37.00   11.80
  -7  -8   2   29.70   33.70
  -7  -8   2   39.50   11.80
  -7   8   2   -1.80   17.60
  -7   8   2   15.30    6.80
  -7   8   2   14.80    5.60
   7   8  -2    9.80    6.80
  -7   8   2   17.30    6.90
  -6  -8   2   51.19   33.80
  -6  -8   2   95.29   22.60
  -6  -8   2  114.39   56.69
  -6  -8   2  119.99   44.50
  -6  -8   2   50.69   19.70
  -6  -8   2   74.39   31.50
  -6  -8   2   73.29   19.00
  -6  -8   2   69.09   13.70
   6  -8  -2   68.19   22.30
   6  -8  -2   51.39   12.20
   6  -8  -2  112.29   66.29
  -6   8   2   45.40   25.50
   6   8  -2   36.20   10.20
   6   8  -2   36.70   13.90
  -6   8   2   64.59   15.80
  -6   8   2   43.10   11.20
  -6   8   2   53.59   13.00
  -6   8   2   56.59   11.80
  -5  -8   2  163.08   57.59
   5  -8  -2   74.49   15.90
  -5  -8   2   37.50   23.80
  -5  -8   2   90.49   27.10
  -5  -8   2   98.89   18.20
  -5  -8   2   72.49   17.40
  -5  -8   2  118.49   25.60
   5  -8  -2  118.59   48.40
   5  -8  -2   49.99   16.70
  -5  -8   2  102.29   18.20
  -5   8   2   99.39   14.60
  -5   8   2   81.09   15.30
   5   8  -2   61.69   13.00
  -5   8   2   86.69   16.10
  -5   8   2   98.19   38.90
  -5   8   2   95.49   13.40
   4  -8  -2  260.47   38.80
  -4  -8   2  339.17   60.89
  -4  -8   2  273.37   34.40
   4  -8  -2  378.16   86.99
   4  -8  -2  274.57   30.70
  -4  -8   2  264.37   37.50
  -4  -8   2  313.37   45.10
  -4  -8   2  318.87   34.30
  -4  -8   2  221.48   44.10
   4  -8  -2  273.77   32.50
   4  -8  -2  360.06   71.99
  -4  -8   2  291.17   33.30
   4   8  -2  370.16   68.79
  -4   8   2  398.36   86.09
  -4   8   2  219.08   32.50
  -4   8   2  210.08   29.10
  -4   8   2  252.57   47.20
  -3  -8   2   51.69   13.40
  -3  -8   2   66.39   13.70
  -3  -8   2   35.30   14.20
  -3  -8   2   53.99   16.70
  -3  -8   2   38.40   34.00
   3  -8  -2   48.30   33.20
   3  -8  -2   46.90   21.60
  -3  -8   2   39.20   19.30
  -3  -8   2   66.99   31.70
  -3  -8   2   38.00   11.80
   3  -8  -2   57.29   12.60
   3  -8  -2   18.50   11.80
  -3   8   2   19.40   18.00
  -3   8   2   27.50    8.90
   3   8  -2   33.30   14.90
  -3   8   2   -3.70   32.50
   3   8  -2   45.90   21.50
   3   8  -2   37.20   27.00
  -2  -8   2    1.70    6.30
   2  -8  -2    3.60   18.80
  -2  -8   2    8.20   11.40
  -2  -8   2    6.10    7.00
  -2  -8   2    1.10   23.60
  -2  -8   2    2.50   17.50
  -2  -8   2   -9.40    5.80
  -2  -8   2   -9.00   15.30
   2  -8  -2    2.80   12.40
  -2  -8   2    1.10    7.10
   2  -8  -2   29.30   25.30
   2  -8  -2    6.90    7.20
   2  -8  -2    5.20    6.80
   2  -8  -2   -0.30    4.70
  -2  -8   2   23.90   13.10
   2   8  -2   36.60   25.20
  -2   8   2   13.80    5.70
  -2   8   2    3.00   11.40
   2   8  -2   -2.10    8.50
  -2   8   2  -33.40   24.10
  -1  -8   2  453.95   45.50
   1  -8  -2  391.16   48.10
  -1  -8   2  435.16   48.40
   1  -8  -2  443.86   55.99
   1  -8  -2  459.35   43.10
  -1  -8   2  366.96   47.30
  -1  -8   2  484.15   46.10
  -1  -8   2  465.55   61.69
  -1  -8   2  471.85   45.00
   1   8  -2  395.36   62.29
  -1   8   2  382.26   43.50
  -1   8   2  351.76   55.79
  -1   8   2  392.36   59.39
   0  -8   2   80.19   13.40
   0  -8  -2  137.59   35.00
   0  -8  -2   82.29   15.80
   0  -8   2  146.79   47.10
   0  -8   2   56.09   13.90
   0  -8   2   66.09   16.90
   0  -8  -2   45.40   16.50
   0  -8   2   58.69   21.60
   0  -8   2   84.89   13.90
   0  -8  -2   67.89   17.40
   0  -8  -2   74.29   19.60
   0  -8   2   60.99   13.60
   0  -8  -2   90.09   14.50
   0  -8   2   44.00   16.20
   0   8  -2   74.69   27.40
   0   8   2   71.59   11.50
   0   8   2   69.29   20.70
   0   8   2  105.49   24.40
  -1  -8  -2  313.27   46.30
  -1  -8  -2  334.07   39.60
   1  -8   2  357.66   38.00
  -1  -8  -2  382.56   37.10
   1  -8   2  405.86   38.20
  -1  -8  -2  369.26   44.10
   1  -8   2  354.96   41.40
   1  -8   2  364.16   44.40
  -1  -8  -2  336.27   38.50
  -1  -8  -2  333.47   53.69
  -1   8  -2  347.37   33.40
   1   8   2  284.67   41.70
   1   8   2  349.47   42.00
  -1   8  -2  284.87   51.99
  -1   8  -2  273.57   59.49
  -2  -8  -2   15.00   10.90
  -2  -8  -2   35.40   30.20
   2  -8   2   10.90    5.80
   2  -8   2   59.09   31.90
   2  -8   2   16.50    9.70
   2  -8   2   18.00   30.60
   2  -8   2   53.99   33.20
  -2  -8  -2   32.30    8.10
  -2  -8  -2   26.50   12.50
   2  -8   2   22.50    9.40
   2  -8   2   14.70    9.10
  -2  -8  -2    5.50   12.40
  -2  -8  -2   18.60    9.00
  -2  -8  -2   23.80   25.90
   2   8   2   14.70    8.70
  -2   8  -2   20.20   16.90
   2   8   2   17.00    5.90
  -2   8  -2   11.20    5.70
  -2   8  -2    3.00   27.80
   3  -8   2  300.87   46.90
  -3  -8  -2  241.98   28.70
  -3  -8  -2  257.37   39.00
  -3  -8  -2  194.38   32.70
  -3  -8  -2  211.78   30.00
  -3  -8  -2  267.37   28.50
   3  -8   2  200.58   27.20
  -3  -8  -2  168.08   35.20
  -3  -8  -2  241.58   51.79
   3  -8   2  207.88   33.30
   3  -8   2  273.57   44.00
  -3   8  -2  184.48   24.50
   3   8   2  256.77   33.70
  -3   8  -2  204.08   25.90
  -3   8  -2  259.77   47.70
  -4  -8  -2    8.00    8.80
  -4  -8  -2  -17.10   24.80
   4  -8   2   10.50    6.50
   4  -8   2   51.99   30.20
  -4  -8  -2    7.20    6.60
   4  -8   2   -3.00    7.40
   4  -8   2  -53.89   54.79
  -4  -8  -2    7.60    7.70
  -4  -8  -2   28.20   45.50
  -4  -8  -2    4.70   10.00
  -4  -8  -2   12.30   11.90
   4  -8   2   -5.50   32.90
   4  -8   2   10.30   12.90
  -4  -8  -2   -0.30   30.00
  -4  -8  -2   -3.20   10.40
   4  -8   2    1.70    7.10
   4   8   2    2.90    4.30
   4   8   2   -5.50   13.40
  -4   8  -2   -0.50    4.40
  -5  -8  -2  105.19   18.80
   5  -8   2   77.09   15.50
   5  -8   2   98.99   57.99
  -5  -8  -2   89.99   22.00
  -5  -8  -2   90.19   50.69
   5  -8   2   57.69   18.70
   5  -8   2  124.89   31.10
  -5  -8  -2   64.29   24.20
  -5  -8  -2  101.99   22.60
  -5  -8  -2   90.29   37.70
   5  -8   2   78.49   16.70
  -5  -8  -2  111.39   26.30
  -5   8  -2   62.49   15.50
  -5   8  -2   77.49   14.40
  -5   8  -2   93.89   14.40
  -5   8  -2   83.39   15.50
  -5   8  -2  135.39   43.90
  -6  -8  -2   -0.70   24.30
   6  -8   2  -39.50   48.90
   6  -8   2   25.30   12.40
  -6  -8  -2   26.10   12.50
  -6  -8  -2   28.90   26.50
  -6  -8  -2   22.00   10.40
   6  -8   2   21.10    9.20
  -6  -8  -2   52.19   35.30
  -6  -8  -2    5.80    7.90
  -6  -8  -2    4.90   19.60
   6  -8   2   10.90    8.40
  -6   8  -2   10.90    5.10
   6   8   2   15.20    5.80
  -6   8  -2   10.00    5.40
  -6   8  -2    3.70    6.40
   6   8   2   20.10    5.90
  -6   8  -2   34.00   19.20
   7  -8   2  196.28   29.70
  -7  -8  -2  142.09   26.30
   7  -8   2  202.68   82.79
   7  -8   2  152.78   23.20
  -7  -8  -2  228.28   30.10
  -7  -8  -2  213.08   61.29
  -7   8  -2  179.08   19.50
  -7   8  -2  155.48   24.40
   7   8   2  156.08   19.10
   7   8   2  142.59   21.00
  -7   8  -2  118.09   42.30
  -7   8  -2  159.08   21.50
  -7   8  -2  154.18   21.70
  -8  -8  -2   63.89   17.10
  -8  -8  -2   57.49   31.70
  -8  -8  -2   -0.30   35.30
   8  -8   2   36.40   12.20
   8  -8   2  100.29   73.89
   8  -8   2   50.99   12.70
  -8  -8  -2  126.49   50.99
  -8  -8  -2   50.19   15.00
   8   8   2   76.09   13.00
  -8   8  -2   67.99   12.80
  -8   8  -2   57.29   16.60
  -8   8  -2   41.20   25.00
  -8   8  -2   64.59    9.60
   8   8   2   66.19   10.40
  -8   8  -2   71.09   12.80
   8   8   2   59.99   12.00
  -9  -8  -2  117.09   19.40
  -9  -8  -2  138.69   19.40
   9  -8   2   80.69   18.70
   9  -8   2  135.19   20.00
  -9  -8  -2  123.69   21.30
  -9   8  -2  121.29   14.30
   9   8   2  108.19   13.60
   9   8   2   96.09   16.90
  -9   8  -2  126.19   17.20
  -9   8  -2  124.79   16.70
  -9   8  -2  150.68   21.10
   9   8   2  103.89   15.20
 -10  -8  -2  115.49   37.80
 -10  -8  -2   27.60   10.70
 -10  -8  -2   41.10   12.40
 -10  -8  -2   35.70    9.10
  10  -8   2   46.10   10.30
 -10   8  -2   31.90    7.80
  10   8   2   42.20   15.30
 -10   8  -2   52.39    9.70
  10   8   2   48.90   10.10
 -10   8  -2   53.29   12.80
  10   8   2   60.99    7.50
  10   8   2   50.39    8.70
 -10   8  -2   49.20    7.10
 -11  -8  -2   48.40   35.40
  11  -8   2   49.60   10.90
 -11  -8  -2   32.30    9.60
 -11   8  -2   54.89    8.60
  11   8   2   50.99    6.50
 -11   8  -2   56.39    6.70
  11   8   2   76.09   11.90
  11   8   2   48.70    8.90
  11   8   2   50.19    8.10
 -11   8  -2   46.40    8.50
 -12  -8  -2   34.80   28.00
  12   8   2   38.00    6.80
 -12   8  -2   42.00    6.20
  12   8   2   41.90    5.30
 -11  -9   2    7.70   13.80
  11  -9  -2    3.80    5.20
 -11  -9   2   -1.10    4.70
 -11  -9   2    0.90    4.20
  11   9  -2   -1.90    1.70
 -11   9   2    0.60    2.00
  11   9  -2    0.40    3.40
 -11   9   2   -0.90    3.60
 -11   9   2    1.10    1.70
 -10  -9   2   -8.10    9.90
  10  -9  -2    9.00    5.60
 -10  -9   2    0.30    5.50
 -10   9   2   -2.60    3.30
 -10   9   2    6.10    6.60
  10   9  -2    2.40    3.50
 -10   9   2    4.70    2.70
  10   9  -2    7.50    5.40
 -10   9   2    4.90    3.20
  10   9  -2    1.60    2.50
  -9  -9   2    5.30   15.60
   9  -9  -2   10.30    6.10
  -9  -9   2    2.50    5.10
  -9  -9   2   -0.80    5.80
   9  -9  -2   14.20    5.60
  -9  -9   2   -0.10    4.60
  -9   9   2    1.60    2.30
   9   9  -2   -4.90    2.70
  -9   9   2    3.60    3.90
   9   9  -2    3.70    5.80
  -9   9   2    1.10    5.50
  -9   9   2    2.00    3.70
   9   9  -2    6.30    4.50
  -8  -9   2   68.39   14.20
  -8  -9   2   52.29   15.00
   8  -9  -2  -44.20   71.79
   8  -9  -2   61.09   13.70
  -8  -9   2   50.29   14.70
  -8  -9   2   29.30   29.30
  -8   9   2   53.79   10.80
   8   9  -2   71.89   13.10
  -8   9   2   75.59   12.70
   8   9  -2   58.39   11.30
  -8   9   2   76.89   10.20
  -8   9   2   69.09   16.60
  -7  -9   2  108.49   18.40
  -7  -9   2  100.79   43.20
   7  -9  -2   30.50   64.99
  -7  -9   2  169.28   45.10
  -7  -9   2   80.79   20.20
  -7  -9   2   82.89   40.10
  -7  -9   2   73.39   37.90
   7  -9  -2   68.69   20.60
   7  -9  -2  104.29   16.60
  -7  -9   2   76.89   15.80
  -7  -9   2  105.29   19.20
   7   9  -2   85.59   14.80
  -7   9   2   87.49   12.30
  -7   9   2   91.69   38.70
   7   9  -2   69.49   14.00
  -7   9   2   89.89   27.40
  -7   9   2   77.99   14.50
  -7   9   2   70.19   14.00
  -6  -9   2   71.09   40.80
  -6  -9   2   49.90   35.70
   6  -9  -2   39.80   10.20
   6  -9  -2  -20.80   51.49
  -6  -9   2   28.00   10.60
  -6  -9   2   59.09   31.40
  -6  -9   2   13.70   21.20
  -6  -9   2   56.99   14.30
  -6  -9   2   38.10   17.70
  -6  -9   2   50.99   17.40
   6  -9  -2   25.20   12.30
  -6  -9   2   38.10   11.00
  -6   9   2    7.80   23.80
  -6   9   2   27.90    8.70
   6   9  -2   25.10    8.30
  -6   9   2   28.60   11.30
  -6   9   2   28.80    8.60
  -6   9   2   37.70    7.70
  -5  -9   2  222.08   29.80
  -5  -9   2  267.07   64.69
  -5  -9   2  149.39   39.60
  -5  -9   2  203.98   34.50
   5  -9  -2  160.08   29.70
  -5  -9   2  226.58   32.00
   5  -9  -2  204.68   59.09
  -5  -9   2  203.98   26.60
  -5   9   2  141.79   53.79
  -5   9   2  147.59   24.10
  -5   9   2  158.98   22.50
  -5   9   2  168.68   24.00
  -5   9   2  139.69   21.50
   5   9  -2  151.48   20.10
  -4  -9   2   37.10   27.90
  -4  -9   2   21.40   13.20
  -4  -9   2   15.60   10.90
   4  -9  -2   22.80    9.10
  -4  -9   2   67.69   66.69
  -4  -9   2   21.50   10.00
   4  -9  -2   28.30   15.10
  -4  -9   2   -7.70   16.50
  -4  -9   2    3.40   18.60
  -4  -9   2   17.40   15.60
   4  -9  -2   45.50   10.40
  -4   9   2   33.30    8.60
  -4   9   2   24.80   21.10
  -4   9   2   27.40    9.70
  -3  -9   2  138.09   48.50
   3  -9  -2   55.49   17.40
   3  -9  -2   68.29   14.00
  -3  -9   2   72.49   16.80
  -3  -9   2   91.59   15.90
  -3  -9   2   86.39   16.80
  -3  -9   2   67.19   17.90
  -3  -9   2   97.09   28.70
  -3  -9   2   42.80   13.60
  -3  -9   2   89.89   32.50
   3  -9  -2  144.49   37.20
  -3  -9   2  156.58   49.20
  -3   9   2   47.60   13.00
  -3   9   2   37.30   24.40
  -3   9   2   77.29   14.80
   2  -9  -2   70.09   25.30
   2  -9  -2  120.79   40.60
   2  -9  -2   63.59   18.50
  -2  -9   2   68.39   14.30
  -2  -9   2   95.29   35.90
  -2  -9   2   76.29   24.60
  -2  -9   2   57.49   16.10
  -2  -9   2  112.79   43.40
  -2  -9   2   36.90   13.70
   2  -9  -2   40.20   12.20
  -2  -9   2   60.59   15.00
  -2  -9   2   47.10   11.40
   2  -9  -2   62.29   13.70
   2   9  -2   58.29   17.00
  -2   9   2   19.10   16.20
  -2   9   2   57.89   11.30
  -1  -9   2   32.50    9.50
   1  -9  -2   33.00   10.90
   1  -9  -2   23.90    7.10
  -1  -9   2   42.50   27.70
   1  -9  -2   45.80   34.50
  -1  -9   2   89.49   36.30
   1  -9  -2   20.10   17.00
  -1  -9   2   16.30    7.60
  -1  -9   2   32.00   18.90
  -1  -9   2   27.90   11.30
   1  -9  -2   45.10   10.60
  -1  -9   2   35.50   25.30
  -1  -9   2   32.90    9.70
   1  -9  -2   11.30   14.90
   1  -9  -2   20.20   10.30
  -1  -9   2   13.30    9.30
  -1  -9   2    6.40   12.90
   1  -9  -2   22.00   10.40
   1  -9  -2   62.69   27.60
   1   9  -2   13.80   18.20
   1   9  -2  -33.30   54.49
  -1   9   2   21.20    6.80
  -1   9   2   24.90   19.00
   0  -9  -2  237.78   29.80
   0  -9  -2  240.48   34.00
   0  -9   2  212.78   44.30
   0  -9  -2  261.37   34.20
   0  -9   2  273.37   31.00
   0  -9  -2  258.17   41.00
   0  -9   2  255.67   32.40
   0  -9  -2  200.68   41.90
   0  -9   2  227.18   34.40
   0  -9   2  235.48   43.10
   0  -9   2  273.67   30.70
   0  -9  -2  288.87   29.20
   0  -9   2  255.57   28.90
   0   9  -2  187.18   59.09
   0   9  -2  249.08   45.30
   0   9   2  172.58   38.60
   1  -9   2  168.78   22.50
   1  -9   2  135.29   21.40
  -1  -9  -2  120.89   36.00
  -1  -9  -2  152.28   19.70
  -1  -9  -2  139.09   35.50
  -1  -9  -2  206.58   37.10
  -1  -9  -2  136.79   21.80
   1  -9   2  158.78   28.00
  -1  -9  -2  110.39   24.00
  -1  -9  -2  150.68   23.50
   1  -9   2  152.58   20.90
   1  -9   2  203.68   37.90
   1  -9   2  149.09   19.70
  -1  -9  -2  129.69   23.20
   1   9   2  103.29   26.00
   1   9   2  149.59   25.90
  -1   9  -2   80.19   32.50
  -1   9  -2  130.49   17.50
  -2  -9  -2  210.78   24.20
  -2  -9  -2  237.58   38.90
   2  -9   2  231.98   42.30
  -2  -9  -2  174.78   25.70
  -2  -9  -2  187.98   30.20
   2  -9   2  153.08   24.00
  -2  -9  -2  221.98   47.80
  -2  -9  -2  200.98   27.00
   2  -9   2  188.38   23.40
   2  -9   2  152.58   29.50
   2  -9   2  224.28   25.40
   2  -9   2  193.98   25.90
  -2  -9  -2  138.99   51.39
  -2  -9  -2  301.97   63.19
  -2   9  -2   74.19   59.09
   2   9   2  177.98   35.50
  -2   9  -2  100.79   47.70
  -3  -9  -2   51.39   29.10
  -3  -9  -2  164.38   49.99
  -3  -9  -2   45.80   23.30
   3  -9   2   86.09   17.10
   3  -9   2  101.69   30.60
  -3  -9  -2   80.99   14.20
  -3  -9  -2   70.39   23.20
  -3  -9  -2   64.79   16.40
   3  -9   2  101.89   38.40
  -3  -9  -2  138.29   50.29
  -3  -9  -2   48.60   17.00
   3  -9   2   40.90   14.30
  -3  -9  -2   70.09   14.60
   3   9   2   43.00   21.90
   3   9   2   82.09   10.50
  -3   9  -2   73.99   28.80
  -3   9  -2   85.39   14.10
  -3   9  -2   67.89   13.50
  -4  -9  -2   89.49   23.70
  -4  -9  -2   34.70   24.50
  -4  -9  -2  102.69   27.80
   4  -9   2  110.59   17.80
  -4  -9  -2   77.49   18.50
  -4  -9  -2   34.00   31.40
   4  -9   2   74.29   15.40
  -4  -9  -2  104.79   16.70
   4  -9   2   80.49   22.30
   4  -9   2   86.99   28.00
  -4  -9  -2   73.19   77.09
  -4  -9  -2   88.49   16.60
  -4   9  -2   60.59   15.30
  -4   9  -2   82.89   13.60
   4   9   2   73.39   11.40
  -4   9  -2   40.60   28.60
  -5  -9  -2   42.80   24.10
  -5  -9  -2   16.80   11.90
  -5  -9  -2   18.10   11.00
   5  -9   2   24.40   17.70
   5  -9   2  -41.20   35.00
  -5  -9  -2   40.20   38.60
  -5  -9  -2   20.50   32.60
  -5  -9  -2   42.20   10.50
   5  -9   2   24.20   84.39
  -5  -9  -2   68.59   31.80
   5  -9   2   26.60    8.40
  -5  -9  -2   40.60   17.60
   5  -9   2   24.60   13.80
  -5   9  -2   44.80   25.60
  -5   9  -2   47.80   11.90
   5   9   2   37.50    8.70
  -5   9  -2   29.80    8.80
  -5   9  -2   54.89    9.60
  -5   9  -2   22.10    7.80
  -6  -9  -2  209.48   64.49
  -6  -9  -2  188.18   43.50
   6  -9   2   70.29   20.00
  -6  -9  -2  104.79   22.10
   6  -9   2  115.59   17.70
  -6  -9  -2  132.19   22.80
  -6  -9  -2  128.59   18.90
  -6  -9  -2   88.99   55.29
  -6   9  -2  113.59   14.50
  -6   9  -2   94.49   15.40
  -6   9  -2  103.29   43.40
   6   9   2   79.89   14.90
  -6   9  -2  110.99   17.00
  -6   9  -2  118.79   19.30
   6   9   2   90.79   15.50
  -7  -9  -2   92.49   15.30
  -7  -9  -2  120.99   44.20
  -7  -9  -2  109.89   48.90
  -7  -9  -2  109.49   52.49
   7  -9   2  103.29   60.49
  -7  -9  -2   50.29   14.60
   7  -9   2   53.19   11.70
   7  -9   2   27.20   12.70
  -7  -9  -2   42.70   13.20
  -7   9  -2   61.39    9.80
  -7   9  -2   57.39   34.80
   7   9   2   87.39   13.70
  -7   9  -2   71.89   12.20
  -7   9  -2   67.69   12.80
  -7   9  -2   67.79   16.40
   7   9   2   50.49   10.90
   8  -9   2   19.40    7.30
  -8  -9  -2   18.70   10.30
  -8  -9  -2   23.80   27.90
  -8  -9  -2    6.40    7.00
  -8  -9  -2   27.40   10.90
   8  -9   2   11.10    7.60
   8   9   2   17.50    6.10
  -8   9  -2   14.60    5.60
   8   9   2   26.40    7.70
  -8   9  -2    1.30    6.40
  -8   9  -2   12.10    4.00
   8   9   2   17.20    5.60
  -8   9  -2   14.20    6.50
   9  -9   2   11.00    6.30
  -9  -9  -2    6.70    5.20
  -9  -9  -2   29.20   10.50
   9  -9   2   15.50    6.90
  -9  -9  -2   30.20   27.90
  -9  -9  -2    8.70    6.50
  -9   9  -2    7.50    3.40
  -9   9  -2   12.60    5.10
  -9   9  -2   18.70    8.00
   9   9   2    8.30    3.70
  -9   9  -2    9.00    4.90
   9   9   2   13.90    7.00
   9   9   2   11.00    4.80
 -10  -9  -2    3.60    4.70
  10  -9   2    7.00    4.80
  10  -9   2   -1.40    4.90
 -10  -9  -2    3.00   15.40
 -10  -9  -2   -8.30    4.50
  10   9   2    0.40    1.80
 -10   9  -2    3.50    3.30
 -10   9  -2   -0.10    1.60
  10   9   2    6.40    3.60
 -10   9  -2    1.10    2.30
 -10   9  -2    2.80    7.60
  10   9   2   -3.10    6.00
 -11  -9  -2    8.60   20.10
  11  -9   2   14.80    5.50
 -11   9  -2   16.10    4.70
  11   9   2   23.00    4.70
  11   9   2   21.90    4.20
 -11   9  -2   17.50    3.70
 -11   9  -2   18.50    6.70
 -11 -10   2   -2.60   11.30
 -11  10   2    8.90    3.20
  11  10  -2    9.40    2.00
 -11  10   2    9.70    2.00
 -10 -10   2   90.59   11.70
 -10 -10   2   58.19   10.60
 -10 -10   2   57.99   36.00
 -10  10   2   73.49    9.40
  10  10  -2   47.50    8.90
 -10  10   2   72.59    8.20
  10  10  -2   70.99    7.60
 -10  10   2   67.69   10.00
  -9 -10   2   13.40    6.60
   9 -10  -2   21.70    6.00
   9 -10  -2   10.80    5.30
  -9 -10   2   25.50    7.60
  -9 -10   2   13.60   20.40
  -9  10   2   15.90    4.00
   9  10  -2    5.40    6.50
   9  10  -2   16.50    6.60
  -9  10   2   21.20    6.50
  -9  10   2   17.60    5.80
   9  10  -2   27.20    4.50
  -9  10   2    7.00    7.00
  -8 -10   2   72.29   38.00
  -8 -10   2   76.89   15.50
   8 -10  -2   66.49   16.80
  -8 -10   2   82.39   16.10
  -8 -10   2   91.69   17.50
   8 -10  -2  100.59   13.50
   8  10  -2   75.09   18.40
  -8  10   2   87.79   11.30
  -8  10   2   94.19   13.80
   8  10  -2   85.29   12.70
  -8  10   2   94.29   16.30
  -8  10   2   89.19   12.70
  -7 -10   2    1.70    5.50
  -7 -10   2    6.00    6.50
  -7 -10   2   -0.30    5.30
   7 -10  -2    4.10    5.20
  -7 -10   2    4.80   12.90
  -7 -10   2    3.00   19.70
  -7 -10   2  -14.80   12.20
   7 -10  -2   -2.50    6.40
  -7  10   2    9.20    4.00
  -7  10   2    3.50    4.50
   7  10  -2    8.30    6.80
  -7  10   2    5.90    4.50
  -7  10   2    7.30    6.60
  -6 -10   2  232.08   32.90
  -6 -10   2  228.38   40.40
  -6 -10   2  183.48   35.40
  -6 -10   2  254.47   33.70
  -6 -10   2  365.56  119.99
  -6 -10   2  274.07   29.90
   6 -10  -2  226.28   33.30
  -6  10   2  209.08   28.80
  -6  10   2  215.68   23.80
  -6  10   2  172.28   25.40
   6  10  -2  235.08   26.10
  -5 -10   2   56.49   20.00
  -5 -10   2   35.50   31.20
  -5 -10   2   97.99   37.80
  -5 -10   2   36.90   12.50
  -5 -10   2   49.40   29.00
  -5 -10   2   44.90   11.60
  -5 -10   2   46.80   33.80
   5 -10  -2   32.60   14.60
  -5 -10   2   22.70   13.60
  -5 -10   2   45.20   11.50
  -5  10   2   30.90    8.90
  -5  10   2   38.40    9.80
  -5  10   2   45.10    8.40
   5  10  -2   22.90    9.00
  -5  10   2   31.10   11.60
  -5  10   2   28.40   22.60
   4 -10  -2  198.38   34.90
  -4 -10   2  261.87   33.60
  -4 -10   2  261.67   37.60
  -4 -10   2  247.28   43.10
  -4 -10   2  314.07   68.79
  -4 -10   2  173.78   41.80
   4 -10  -2  312.67   47.70
  -4 -10   2  284.87   31.20
  -4 -10   2  250.17   30.40
  -4  10   2  188.58   46.40
  -4  10   2  216.48   28.90
  -4  10   2  199.08   27.10
  -3 -10   2  291.27   34.00
  -3 -10   2  266.07   57.19
   3 -10  -2  333.67   42.60
  -3 -10   2  318.67   35.00
  -3 -10   2  295.57   36.60
   3 -10  -2  265.87   32.80
  -3 -10   2  257.67   37.60
  -3 -10   2  324.77   37.10
  -3  10   2  258.97   56.69
  -3  10   2  241.98   30.30
  -2 -10   2  189.88   45.20
  -2 -10   2  210.98   31.80
  -2 -10   2  192.68   28.70
  -2 -10   2  259.17   35.90
  -2 -10   2  203.38   41.50
   2 -10  -2  232.18   27.30
   2 -10  -2  205.48   28.90
  -2 -10   2  234.18   30.10
  -2 -10   2  153.88   44.40
  -2 -10   2  224.68   27.00
   2 -10  -2  201.88   32.70
  -2  10   2  200.08   24.70
  -2  10   2  229.88   62.09
  -2  10   2  207.08   26.10
   1 -10  -2   82.29   19.70
   1 -10  -2  142.79   45.10
  -1 -10   2   71.59   26.50
  -1 -10   2   88.39   37.60
  -1 -10   2   73.89   19.90
  -1 -10   2   42.70   18.70
   1 -10  -2   67.49   14.80
   1 -10  -2   51.69   14.60
   1 -10  -2   50.99   11.70
  -1 -10   2   48.20   14.00
   1 -10  -2   53.09   12.40
   1 -10  -2   84.09   37.80
  -1 -10   2   26.50   24.10
  -1 -10   2  100.39   37.70
  -1 -10   2   53.29   12.00
   1 -10  -2   86.79   28.90
   1  10  -2   39.60   23.80
  -1  10   2   85.09   30.10
  -1  10   2   65.89   12.10
   0 -10  -2   19.80   20.00
   0 -10   2   22.40   18.60
   0 -10   2   14.20   18.60
   0 -10   2    3.70    5.50
   0 -10  -2    3.90    6.90
   0 -10   2   23.00   25.80
   0 -10  -2   19.80   24.70
   0 -10   2   11.90   12.40
   0 -10  -2   10.00    6.20
   0 -10  -2   16.00   13.60
   0 -10  -2   16.60   14.80
   0 -10  -2   25.80   10.10
   0 -10   2   10.20    9.40
   0 -10   2    2.30    9.40
   0 -10  -2   12.60    8.40
   0 -10  -2    8.60   26.00
   0  10   2    7.40    8.10
   0  10  -2  -37.40   20.10
   0  10   2   -3.00   10.40
   0  10   2  -21.10   30.90
  -1 -10  -2  121.69   23.50
  -1 -10  -2  128.49   22.50
  -1 -10  -2  130.19   19.10
   1 -10   2  177.88   38.60
  -1 -10  -2  116.59   37.80
  -1 -10  -2  197.08   37.10
  -1 -10  -2  114.79   26.10
   1 -10   2  121.99   24.20
  -1 -10  -2  109.89   21.30
   1 -10   2  127.49   20.50
   1 -10   2   91.99   18.40
  -1 -10  -2  205.08   68.39
   1 -10   2  134.49   18.40
  -1 -10  -2   85.79   40.60
   1 -10   2  136.89   21.40
  -1  10  -2   95.79   15.80
  -1  10  -2   95.69   28.10
   1  10   2  140.19   30.00
   2 -10   2   15.20   10.30
   2 -10   2   15.30    9.40
  -2 -10  -2   24.10   21.60
   2 -10   2   21.30    7.40
   2 -10   2   45.40   26.30
  -2 -10  -2   33.50   25.00
   2 -10   2   32.90   16.10
  -2 -10  -2   20.60    9.60
  -2 -10  -2   19.40   16.00
  -2 -10  -2   30.60    8.90
  -2 -10  -2   14.20   10.50
  -2 -10  -2   13.50   10.00
   2 -10   2   19.30    8.70
  -2 -10  -2   19.10   27.50
  -2 -10  -2   52.49   28.80
   2  10   2   24.70   20.50
  -2  10  -2   22.30    7.70
  -3 -10  -2  897.71   93.79
  -3 -10  -2  886.41  119.29
  -3 -10  -2  925.41   82.79
  -3 -10  -2  758.12  102.59
  -3 -10  -2  964.90   89.29
  -3 -10  -2  836.32   85.09
   3 -10   2  844.82   84.09
   3 -10   2  966.80   96.09
  -4 -10  -2   17.10    7.70
  -4 -10  -2  -19.00   43.30
   4 -10   2   16.60   11.20
  -4 -10  -2   13.20   27.80
  -4 -10  -2   14.80   10.40
  -4 -10  -2   18.50   10.80
  -4 -10  -2   68.29   34.10
   4 -10   2   13.60   14.70
   4 -10   2   11.80    6.20
  -4 -10  -2   21.00   13.60
  -4 -10  -2   10.90    9.10
  -4 -10  -2    6.30   24.90
  -4  10  -2   12.40   24.70
  -4  10  -2   16.10    8.40
  -4  10  -2   13.50    6.40
   5 -10   2  116.99   25.30
   5 -10   2  104.69   16.80
  -5 -10  -2   48.80   37.20
  -5 -10  -2   59.89   40.80
  -5 -10  -2  102.79   16.30
  -5 -10  -2  142.19   23.30
  -5  10  -2  132.09   55.19
  -5  10  -2  108.69   16.10
  -5  10  -2   81.79   15.20
  -5  10  -2   95.39   13.50
  -5  10  -2   87.79   19.50
   5  10   2  107.39   20.50
  -6 -10  -2   73.19   33.20
  -6 -10  -2   18.10    8.80
   6 -10   2   31.10   12.60
  -6 -10  -2   32.00   21.10
  -6 -10  -2   23.80   10.60
  -6 -10  -2   41.80   14.30
  -6  10  -2   22.50    9.10
   6  10   2   37.80    8.50
   6  10   2   31.70    7.90
  -6  10  -2   20.70    7.10
  -6  10  -2   37.90    8.20
  -6  10  -2   24.40    7.40
  -7 -10  -2  110.39   20.50
   7 -10   2  121.89   15.10
  -7 -10  -2   66.29   33.80
  -7 -10  -2   80.39   19.60
   7 -10   2   88.59   19.40
  -7 -10  -2  103.49   15.80
  -7  10  -2  121.19   15.20
   7  10   2   98.39   21.60
  -7  10  -2   97.79   13.10
  -7  10  -2   96.79   15.20
  -7  10  -2  116.99   20.00
   7  10   2   90.89   13.90
  -8 -10  -2   28.20   10.40
  -8 -10  -2   30.90   10.00
   8 -10   2   40.80    7.60
  -8 -10  -2   14.80    7.40
  -8 -10  -2   18.00   23.50
   8 -10   2   17.50    8.60
   8  10   2   24.50    7.90
  -8  10  -2   34.00    7.80
  -8  10  -2   26.70    5.50
  -8  10  -2   37.50    7.70
  -8  10  -2   19.10    7.80
  -9 -10  -2    9.20    5.30
  -9 -10  -2   27.90   22.70
   9 -10   2   11.50    5.60
  -9  10  -2    8.50    4.10
  -9  10  -2   13.00    5.50
  -9  10  -2   12.30    3.50
   9  10   2   13.80    4.10
  -9  10  -2   15.90    7.50
 -10 -10  -2    8.50   14.50
 -10  10  -2   34.30    6.60
 -10  10  -2   24.20    4.50
  10  10   2   32.70    4.20
  10  10   2   23.30    5.30
 -10  10  -2   31.70    6.10
 -10 -11   2   27.50   18.00
 -10  11   2   26.10    5.40
 -10  11   2   36.10    4.40
 -10  11   2   33.10    4.90
  -9 -11   2    0.20    3.60
  -9 -11   2   22.50   15.00
   9 -11  -2    0.40    4.10
  -9 -11   2   11.50    4.80
   9  11  -2    3.00    5.40
  -9  11   2    4.10    2.30
  -9  11   2    3.90    2.80
  -9  11   2   -0.30    3.30
  -9  11   2   -7.10    5.30
  -8 -11   2   27.20    7.00
  -8 -11   2   12.60   18.20
   8 -11  -2   14.10    7.10
  -8 -11   2   11.30    5.50
  -8  11   2   15.50    4.30
   8  11  -2   15.00    5.90
  -8  11   2    9.70    4.10
  -8  11   2   21.40    5.70
   8  11  -2   11.70    7.90
  -8  11   2   12.30    8.30
  -7 -11   2   25.60    9.10
  -7 -11   2   48.50   36.00
  -7 -11   2   24.30   23.20
  -7 -11   2   29.30    9.70
  -7 -11   2   30.30    7.70
   7 -11  -2   41.20   12.40
  -7  11   2   32.10    8.60
  -7  11   2   49.99    7.80
   7  11  -2   44.70    9.60
  -7  11   2   51.29   12.60
   6 -11  -2   -1.40    4.40
  -6 -11   2   13.60   18.00
  -6 -11   2    4.40    6.40
  -6 -11   2   11.90   15.00
  -6 -11   2   10.90    5.60
  -6 -11   2    7.40    7.00
  -6  11   2   16.80    9.60
  -6  11   2    3.70    3.50
  -6  11   2   -0.90    4.00
  -6  11   2    4.00    4.90
  -5 -11   2   15.80   16.90
  -5 -11   2   24.70   23.70
   5 -11  -2   20.70   10.40
  -5 -11   2   29.70    9.60
  -5 -11   2    5.60    9.10
  -5 -11   2   25.90    8.50
  -5 -11   2   24.80   14.80
  -5 -11   2   10.40    7.80
  -5  11   2   30.10    8.40
  -5  11   2   23.80    8.60
  -5  11   2   21.20    5.20
  -4 -11   2   35.90   16.30
  -4 -11   2  108.49   63.89
   4 -11  -2   28.20   11.00
  -4 -11   2   35.00   13.60
  -4 -11   2   39.00   15.40
  -4 -11   2   77.49   33.80
  -4 -11   2   68.99   30.60
  -4 -11   2  -25.50   51.59
  -4 -11   2   54.89   15.10
  -4 -11   2   44.80   11.40
  -4  11   2   49.99   12.60
  -4  11   2   47.50   10.90
  -4  11   2   52.89   10.20
  -3 -11   2  521.95   51.19
  -3 -11   2  431.26   62.29
   3 -11  -2  486.15   55.19
  -3 -11   2  426.66   45.60
  -3 -11   2  510.85   51.29
  -3 -11   2  480.55   53.59
  -3 -11   2  453.15   46.10
  -3 -11   2  433.26   76.99
   3 -11  -2  373.36   43.80
  -3  11   2  408.56   74.59
  -3  11   2  350.76   42.50
   2 -11  -2  418.06   45.90
  -2 -11   2  267.17   53.29
  -2 -11   2  367.46   39.90
   2 -11  -2  255.97   34.70
  -2 -11   2  353.46   37.00
  -2 -11   2  258.77   38.50
  -2 -11   2  395.66   42.80
   2 -11  -2  337.67   35.30
  -2 -11   2  304.87   60.79
  -2  11   2  306.77   63.59
  -2  11   2  244.18   32.20
  -2  11   2  303.27   34.00
  -1 -11   2   79.49   16.60
  -1 -11   2  180.18   55.49
  -1 -11   2   95.89   15.90
   1 -11  -2   89.99   18.70
   1 -11  -2   61.49   16.20
  -1 -11   2   99.29   17.20
  -1 -11   2   84.89   20.60
   1 -11  -2  102.69   29.70
   1 -11  -2   51.39   13.40
  -1 -11   2   89.89   18.30
  -1 -11   2  130.79   34.60
   1 -11  -2   78.69   15.70
  -1  11   2   52.79   23.10
  -1  11   2   60.39   12.40
   0 -11  -2  144.59   26.30
   0 -11   2  137.39   23.90
   0 -11  -2  192.58   23.30
   0 -11  -2  228.38   41.40
   0 -11  -2  157.38   27.00
   0 -11  -2  192.78   25.20
   0 -11   2  181.68   25.00
   0 -11  -2  187.78   24.50
   0 -11   2  245.28   42.50
   0 -11   2  199.58   30.90
   0 -11   2  187.08   23.20
   0 -11   2  184.08   24.60
   0  11   2  137.89   27.10
   0  11   2  134.99   35.90
   0  11   2  154.68   20.00
   1 -11   2   94.89   18.30
  -1 -11  -2  113.39   43.70
   1 -11   2  109.29   23.80
   1 -11   2  143.89   32.10
  -1 -11  -2   98.29   28.40
  -1 -11  -2  127.49   18.20
   1 -11   2  114.79   19.50
  -1 -11  -2  199.88   56.59
   1 -11   2  114.09   17.90
  -1 -11  -2  114.09   20.70
  -1 -11  -2  164.38   24.50
  -1 -11  -2  134.59   24.40
   1 -11   2  160.18   50.09
  -1  11  -2  131.09   17.60
  -1  11  -2   60.19   35.50
   1  11   2   95.79   39.00
  -2 -11  -2  264.07   43.20
   2 -11   2  283.07   45.20
  -2 -11  -2  231.68   30.20
  -2 -11  -2  243.38   26.80
  -2 -11  -2  159.48   26.70
   2 -11   2  244.68   35.70
  -2 -11  -2  231.38   33.70
   2 -11   2  209.88   26.80
   2 -11   2  201.98   27.20
  -2  11  -2  188.78   52.09
  -2  11  -2  177.38   26.10
   3 -11   2   26.40    9.00
  -3 -11  -2   27.20   33.70
   3 -11   2   36.00   15.60
  -3 -11  -2  109.99   39.80
  -3 -11  -2   20.10   10.40
  -3 -11  -2   45.30   18.10
  -3 -11  -2  119.69   41.10
  -3 -11  -2   42.70   13.70
   3 -11   2   58.79   22.90
  -3 -11  -2   53.89   10.80
  -3 -11  -2   29.70    9.80
  -3 -11  -2   33.20   41.70
  -3  11  -2   42.30    8.90
  -3  11  -2   59.89   28.40
  -3  11  -2   47.10   17.00
  -4 -11  -2   35.80   10.20
  -4 -11  -2   42.70   19.70
  -4 -11  -2   44.60   28.80
   4 -11   2   16.80   10.30
  -4 -11  -2   36.60   30.00
   4 -11   2   31.40   18.20
  -4 -11  -2   11.30    8.70
   4 -11   2   30.90    9.20
  -4 -11  -2   39.60   13.70
  -4 -11  -2   25.40   10.30
  -4  11  -2   24.40    7.50
  -4  11  -2   27.10    7.00
  -4  11  -2   27.50   10.10
  -5 -11  -2    1.00    4.60
  -5 -11  -2    8.80   18.00
  -5 -11  -2    6.70    4.80
  -5 -11  -2   10.60   16.60
  -5 -11  -2    6.60    7.00
   5 -11   2   -1.10    4.10
   5  11   2   23.40    9.50
  -5  11  -2   -0.70    4.30
  -5  11  -2    4.90    3.80
  -5  11  -2   16.00    7.10
  -6 -11  -2   17.60    8.10
   6 -11   2    9.90    7.70
  -6 -11  -2   19.00   26.20
  -6 -11  -2    7.70    5.60
  -6 -11  -2   15.00    6.20
  -6  11  -2   13.40    5.40
  -6  11  -2   12.20    4.00
  -6  11  -2   26.40   11.10
  -7 -11  -2    4.60   13.60
   7 -11   2    6.60    6.20
  -7 -11  -2   14.00    7.40
  -7 -11  -2    6.50    4.40
  -7 -11  -2   11.60    6.20
  -7  11  -2   11.70    5.00
  -7  11  -2    7.90    3.40
  -7  11  -2    2.60    4.30
   7  11   2   10.80    7.00
  -8 -11  -2  -13.80    9.30
  -8 -11  -2    0.40    2.90
  -8 -11  -2    0.30    5.40
  -8 -11  -2    4.40    4.90
   8 -11   2   -1.40    3.80
  -8  11  -2   -1.70    4.80
  -8  11  -2    0.50    1.30
  -8  11  -2   -8.20    6.00
  -8  11  -2    1.70    2.90
   8  11   2    8.40    4.90
   8  11   2   -9.90    5.60
  -9 -11  -2    4.90    3.50
  -9 -11  -2   -1.30    2.90
  -9 -11  -2    9.10   13.70
   9 -11   2    0.10    3.40
  -9  11  -2    1.40    2.90
   9  11   2    8.80    2.70
  -9  11  -2   -0.80    1.40
  -9  11  -2   -0.90    2.80
 -10 -11  -2    1.30    3.00
 -10 -11  -2    7.00   10.00
 -10  11  -2    1.40    1.20
 -10  11  -2    1.70    2.80
  -9 -12   2   87.99   11.70
  -9  12   2   78.59   10.70
  -9  12   2   96.19    9.20
  -8 -12   2    2.60   20.40
   8 -12  -2   18.70    7.90
  -8 -12   2   25.80    7.20
  -8 -12   2   55.49   10.00
  -8  12   2   32.60    6.40
  -8  12   2   30.60    6.20
  -8  12   2   39.50    5.40
  -7 -12   2   58.49    9.90
   7 -12  -2   59.39   10.80
  -7 -12   2   61.59   11.40
  -7 -12   2   91.69   32.90
  -7  12   2   38.80    6.20
  -7  12   2   42.00    7.10
  -7  12   2   46.60   11.00
  -7  12   2   51.99    8.70
  -6 -12   2  114.19   18.30
   6 -12  -2   50.39   14.40
  -6 -12   2   76.29   33.70
  -6 -12   2   48.40   12.70
  -6 -12   2   92.19   13.50
  -6  12   2   78.49    9.60
  -6  12   2   80.69   14.50
  -6  12   2   73.09   11.40
  -5 -12   2   45.00   10.20
  -5 -12   2   56.29   13.80
  -5 -12   2   25.30   25.40
   5 -12  -2   35.50   13.60
  -5 -12   2   65.19   21.90
  -5 -12   2   86.59   32.30
  -5 -12   2   46.70   15.40
  -5  12   2   43.90    9.50
  -5  12   2   51.89    7.70
  -5  12   2   57.49   12.60
  -4 -12   2   29.60   27.40
  -4 -12   2   42.50   23.60
  -4 -12   2   24.30   11.20
  -4 -12   2   25.70    8.30
   4 -12  -2   34.80   14.00
  -4 -12   2   41.30   13.30
  -4 -12   2   25.10    9.70
  -4 -12   2   43.30   15.70
  -4  12   2   23.80    5.70
  -4  12   2   32.40    8.00
  -4  12   2   29.40    9.90
  -3 -12   2  116.59   19.30
  -3 -12   2  141.89   30.60
  -3 -12   2  129.79   22.20
  -3 -12   2  187.88   53.89
  -3 -12   2  119.89   18.00
  -3 -12   2  110.09   20.80
  -3 -12   2  118.69   19.70
   3 -12  -2  120.99   22.20
  -3  12   2  126.59   20.70
  -3  12   2  105.59   20.40
  -2 -12   2   44.60   24.60
  -2 -12   2   36.70   12.00
  -2 -12   2   17.20    7.60
  -2 -12   2   26.00   10.70
  -2 -12   2   21.50   12.10
  -2 -12   2   43.80   10.40
   2 -12  -2   18.60    9.20
  -2 -12   2   23.00    9.60
  -2  12   2   16.10    7.60
  -1 -12   2   58.99   15.90
   1 -12  -2  153.88   44.50
  -1 -12   2   71.79   16.30
  -1 -12   2   52.29   21.70
  -1 -12   2  108.39   44.40
  -1 -12   2   52.99   15.90
  -1 -12   2  154.18   50.29
  -1 -12   2   73.59   13.60
   1 -12  -2   56.89   14.20
  -1 -12   2   51.99   12.60
   1 -12  -2   28.80   14.50
   1 -12  -2   64.59   12.60
  -1  12   2   56.89   11.90
  -1  12   2   56.39   20.30
   0 -12  -2  112.49   17.90
   0 -12   2  124.59   20.50
   0 -12   2   83.39   18.00
   0 -12  -2   84.49   18.60
   0 -12  -2  120.89   23.10
   0 -12   2  125.19   41.10
   0 -12  -2  165.88   48.80
   0 -12   2  110.09   17.60
   0 -12   2  122.99   24.00
   0 -12   2  110.29   19.40
   0 -12   2   69.39   47.20
   0  12   2  132.59   15.80
  -1 -12  -2  104.09   18.90
  -1 -12  -2   85.49   18.20
   1 -12   2   73.49   15.10
   1 -12   2  115.09   41.50
  -1 -12  -2   43.10   13.40
   1 -12   2   60.79   13.40
   1 -12   2  126.99   34.00
  -1  12  -2   82.59   14.30
  -2 -12  -2   19.50   21.00
  -2 -12  -2   26.70   25.90
  -2 -12  -2    7.40    5.90
   2 -12   2   10.20    9.00
  -2 -12  -2   13.70    7.70
  -2 -12  -2   15.70    6.10
  -2 -12  -2   29.40   16.40
   2 -12   2   18.70    6.40
   2 -12   2    6.80    8.40
  -2 -12  -2    8.10    7.60
  -2  12  -2   18.20    7.50
  -2  12  -2   12.40    9.40
   3 -12   2   81.69   16.30
   3 -12   2  152.48   29.30
  -3 -12  -2  182.68   45.10
  -3 -12  -2  109.79   18.20
  -3 -12  -2  103.29   20.40
  -3 -12  -2  114.79   15.80
   3 -12   2  112.19   21.70
  -3  12  -2  122.19   15.40
  -4 -12  -2    1.60    3.70
  -4 -12  -2   13.60    6.90
  -4 -12  -2    9.30   17.30
   4 -12   2    7.00    7.20
   4 -12   2   13.00    9.30
  -4 -12  -2   10.10    7.90
  -4 -12  -2    0.70    5.20
  -4  12  -2   -0.70    3.70
  -4  12  -2   -6.40    5.50
  -4  12  -2    3.00    4.60
  -5 -12  -2   -3.40    3.80
  -5 -12  -2    2.20    5.60
  -5 -12  -2    2.20    4.20
   5 -12   2    4.00    5.70
  -5 -12  -2    2.70   15.20
  -5  12  -2    6.40    4.60
  -5  12  -2   -5.90    3.10
  -6 -12  -2    7.90    4.70
   6 -12   2    6.80    5.60
  -6 -12  -2    1.10    4.10
  -6 -12  -2   22.50   15.20
  -6 -12  -2    7.60    5.80
  -6  12  -2    8.50    4.80
  -6  12  -2   13.70    6.70
  -6  12  -2   18.40    4.30
   7 -12   2   33.80   10.30
  -7 -12  -2   16.00    6.80
  -7 -12  -2   18.60    6.70
  -7 -12  -2   23.10   18.70
  -7 -12  -2   29.90    6.60
  -7  12  -2   31.80    7.50
  -7  12  -2   31.50    9.80
  -7  12  -2   30.30    4.70
   8 -12   2   58.09   10.20
  -8 -12  -2   54.99   10.90
  -8 -12  -2   39.90   27.80
  -8  12  -2   69.49    9.70
  -7 -13   2   53.89    7.70
   7 -13  -2   30.20    8.20
  -7 -13   2   46.40    8.90
  -7 -13   2   19.60   14.80
  -7  13   2   37.20    6.80
  -7  13   2   49.40    5.40
  -6 -13   2  112.99   15.90
  -6 -13   2  102.59   15.20
  -6 -13   2  111.99   14.60
  -6 -13   2  116.29   35.80
  -6  13   2   98.79   15.30
  -6  13   2   85.59   11.60
  -6  13   2   87.49   10.30
   5 -13  -2   33.30   11.20
  -5 -13   2   66.59   25.00
  -5 -13   2   22.50   10.70
  -5 -13   2   27.30    6.90
  -5 -13   2   30.50   20.60
  -5  13   2   36.50    5.30
  -5  13   2   28.30    8.80
  -5  13   2   51.19    9.20
  -4 -13   2   43.80   24.00
  -4 -13   2   42.30   11.80
  -4 -13   2   66.19   14.50
  -4 -13   2  111.69   28.30
   4 -13  -2   63.19   14.70
  -4 -13   2  115.49   35.70
  -4 -13   2   55.09   10.10
  -4  13   2   77.29   13.50
  -4  13   2   66.69   10.00
  -4  13   2   46.00    7.50
  -3 -13   2   59.49   20.10
  -3 -13   2   77.69   35.80
  -3 -13   2   71.99   14.30
  -3 -13   2   61.79   10.50
  -3 -13   2   32.50   13.20
  -3 -13   2  133.49   38.50
  -3 -13   2   44.30   13.70
   3 -13  -2   58.89   15.70
  -3  13   2   65.09   11.80
  -2 -13   2   16.80   15.50
   2 -13  -2   24.80    9.70
  -2 -13   2   71.19   28.50
  -2 -13   2   39.50   12.00
  -2 -13   2   32.80   10.90
  -2 -13   2   20.00    9.40
  -2 -13   2   33.20    8.50
  -2 -13   2   39.20   17.30
  -2 -13   2   29.70   10.10
  -1 -13   2   13.00    6.40
  -1 -13   2   14.40    9.60
  -1 -13   2   20.10    7.20
   1 -13  -2    7.40    7.40
  -1 -13   2   73.29   31.40
  -1 -13   2   41.60   19.50
   1 -13  -2    5.70    6.60
   0 -13  -2   20.10    9.50
   0 -13   2   68.89   23.30
   0 -13   2   46.40    9.40
   0 -13   2   79.29   32.70
   0 -13  -2   30.60    9.00
   0 -13   2   29.90   12.70
  -1 -13  -2   13.50    6.50
  -1 -13  -2    5.90    6.80
   1 -13   2   15.80    5.40
   1 -13   2   19.90   11.70
   1 -13   2    5.30    7.30
  -1 -13  -2   20.90    9.50
  -2 -13  -2  109.79   17.50
   2 -13   2  114.89   20.60
  -2 -13  -2   98.19   17.50
   2 -13   2  110.79   25.10
  -2 -13  -2  102.89   18.40
   2 -13   2   98.19   15.20
  -2  13  -2  104.39   17.00
  -3 -13  -2   13.00    8.50
   3 -13   2   23.60    9.80
  -3 -13  -2   15.30    7.50
  -3 -13  -2    9.20    8.20
  -3 -13  -2   11.60   17.80
  -3  13  -2   13.10    6.80
  -4 -13  -2   -5.10   12.10
  -4 -13  -2    6.70    5.50
  -4 -13  -2    9.20    5.70
   4 -13   2    7.20    5.70
  -4  13  -2    9.30    6.30
  -5 -13  -2   22.70    8.20
   5 -13   2   23.10    9.60
  -5 -13  -2   27.80    9.80
  -5 -13  -2   16.90   17.80
  -5  13  -2   20.00    5.70
  -5  13  -2   21.00    4.40
  -6 -13  -2   20.60   17.10
  -6 -13  -2   46.80    9.60
  -6 -13  -2   45.80   10.50
   6 -13   2   26.10    8.70
  -6  13  -2   37.80    7.20
  -7 -13  -2    9.00    4.00
   7 -13   2    3.30    3.70
  -7 -13  -2    6.80   11.80
  -7 -13  -2    5.80    4.10
  -7  13  -2   12.40    6.50
  -7  13  -2   17.70    3.00
   5 -14  -2   51.59   10.00
  -5 -14   2   56.39   20.50
  -5  14   2   48.10    6.00
   4 -14  -2    4.90    3.80
   3 -14  -2   16.10    7.30
  -2 -14   2    5.40    6.00
   2 -14  -2   14.90    6.80
  -1 -14   2   22.70    8.00
   1 -14  -2   11.20    6.00
   0 -14  -2   25.20    8.80
   0 -14   2   43.00   11.30
  -1 -14  -2    5.00    4.90
   1 -14   2    6.40    6.00
  -1 -14  -2   -2.10    3.20
   2 -14   2   36.50   11.20
  -2 -14  -2   45.90   10.50
  -2 -14  -2   23.60    7.00
  -3 -14  -2   -2.00    4.30
  -3 -14  -2    0.50    3.10
   3 -14   2   -1.70    3.40
  -4 -14  -2   99.09   14.50
  -4 -14  -2   76.69   13.10
   4 -14   2  114.29   15.80
  -5 -14  -2   15.40    4.40
   5 -14   2   19.20    6.00
  -5 -14  -2   27.10    8.00
   2 -15  -2    5.00    3.30
   1 -15  -2    1.70    3.40
   0 -15   2   55.09    9.10
   0 -15  -2   59.79    9.70
   1 -15   2   20.60    5.90
  -1 -15  -2   17.40    7.90
   2 -15   2    8.60    3.90
 -14   0   3   10.30    5.50
 -14   0   3   13.60   23.30
  14   0  -3   25.30    5.10
  13   0  -3    0.60    2.10
  13   0  -3   -1.20    2.30
  13   0  -3   12.90    8.20
 -13   0   3    1.20   11.50
 -13   0   3    3.20    7.10
  12   0  -3    5.60    5.00
  12   0  -3   22.80   13.40
 -12   0   3   21.90    5.00
  12   0  -3    6.20   10.20
  12   0  -3    9.30    3.20
  11   0  -3   -2.90    4.30
  11   0  -3   -0.10    2.50
  11   0  -3   -2.80    2.50
 -11   0   3   21.30   36.80
  11   0  -3    2.90   13.20
  11   0  -3  -14.70    8.90
 -11   0   3   -4.60    2.80
  10   0  -3   85.39   15.40
  10   0  -3   71.99   12.90
  10   0  -3   63.99    9.70
 -10   0   3   78.69   12.10
  10   0  -3   81.69   17.00
  -9   0   3    8.20    4.50
   9   0  -3   -6.20    3.70
   9   0  -3    0.60    3.90
  -9   0   3   33.20   19.50
   9   0  -3   13.20    6.50
   9   0  -3  -10.80   11.00
  -9   0   3   -4.70   38.30
   9   0  -3   -4.80    2.40
  -8   0   3  108.09   15.40
   8   0  -3  139.29   20.20
   8   0  -3  171.48  122.09
   8   0  -3  140.19   18.80
  -8   0   3  144.39   27.70
   8   0  -3  124.59   16.60
   8   0  -3  138.29   14.70
  -8   0   3  102.39   33.30
   7   0  -3  138.99   87.89
  -7   0   3    6.40    7.40
  -7   0   3   18.80    8.90
   7   0  -3   10.50    4.90
   7   0  -3    1.60    4.30
   6   0  -3    6.00    4.60
  -6   0   3    4.40    7.10
  -6   0   3    7.10    7.70
  -6   0   3    5.20    9.20
   6   0  -3  -75.99   58.69
   5   0  -3  486.85   48.30
   5   0  -3  414.96   61.99
   5   0  -3  461.25   90.59
  -5   0   3  549.65   56.69
  -5   0   3  624.84   56.89
   4   0  -3  587.54   91.49
  -4   0   3  598.54   57.49
   4   0  -3  470.45   62.69
   4   0  -3  529.55   51.99
  -4   0   3  690.53   59.59
  -3   0   3   12.40    5.10
   3   0  -3   16.00   16.80
   3   0  -3   11.60    8.30
  -3   0   3   21.50    7.40
   2   0  -3 2132.19  206.88
  -2   0   3 2317.37  187.58
  -2   0   3 2227.18  187.68
   2   0  -3 2172.68  194.68
   1   0  -3  114.39   19.80
   1   0  -3   84.59   10.20
   0   0   3  381.56   33.10
   0   0  -3  331.77   30.40
   1   0   3  159.18   18.60
  -1   0  -3  155.58   20.00
  -1   0  -3  200.78   32.70
   1   0   3  200.08   20.40
   1   0   3  181.78   20.10
  -2   0  -3    6.90    6.20
   2   0   3   10.70    5.40
   2   0   3    9.50    5.80
  -2   0  -3  -15.40   13.30
   2   0   3   15.50    7.30
   3   0   3 1204.18  111.69
   3   0   3 1176.78  108.39
  -3   0  -3 1116.99  111.99
  -3   0  -3 1216.08  141.19
  -4   0  -3 1293.47  121.89
  -4   0  -3 1059.19  109.49
   4   0   3 1385.56  132.39
   4   0   3 1214.68  118.69
   4   0   3 1132.89  105.09
  -4   0  -3 1318.77  157.08
  -5   0  -3   48.70   35.90
  -5   0  -3    5.80    6.50
   5   0   3   11.20    5.10
   5   0   3   17.50   10.60
  -5   0  -3   20.80   14.70
   5   0   3  -10.00   15.40
  -5   0  -3   17.90    6.50
  -6   0  -3   14.10   16.10
  -6   0  -3   22.40    9.70
   6   0   3  -10.30   46.40
   6   0   3   12.90    6.70
   6   0   3   10.40    5.00
   6   0   3    9.10    9.90
   7   0   3  127.29   16.90
   7   0   3  124.99   18.30
  -7   0  -3  159.78   43.20
   7   0   3  228.18   95.69
  -7   0  -3  145.39   28.20
   7   0   3  164.58   30.20
  -8   0  -3   48.10   14.40
   8   0   3   27.80    7.40
   8   0   3  -31.30   83.99
   8   0   3   31.50   15.20
   8   0   3   48.30   10.50
   8   0   3   40.80    7.40
  -8   0  -3   33.80    8.10
  -8   0  -3   30.60   17.90
   8   0   3   30.70    9.20
   8   0   3   43.50   19.70
   9   0   3    2.90    5.60
   9   0   3   -0.80    2.00
   9   0   3    0.70    4.40
  -9   0  -3   15.30   19.70
  -9   0  -3    3.90    3.50
   9   0   3   -6.00    3.40
 -10   0  -3  357.26   45.90
  10   0   3  304.77   43.00
 -10   0  -3  328.77   33.60
  10   0   3  354.66   35.60
  10   0   3  385.16   38.70
  10   0   3  288.97   30.80
 -10   0  -3  221.78   60.69
  10   0   3  326.87   41.00
 -11   0  -3   30.30    7.20
  11   0   3   37.10   14.20
  11   0   3   40.30    8.80
  11   0   3   44.50   10.30
  11   0   3   61.39   13.40
  11   0   3   35.90    6.40
 -11   0  -3   28.50   10.60
  12   0   3   51.39    6.70
 -12   0  -3   44.20   11.80
  12   0   3   57.69    9.80
 -12   0  -3   49.99    8.50
  12   0   3   43.40    8.80
  12   0   3   64.99   14.20
  13   0   3   32.10    6.90
 -13   0  -3   38.40   25.10
  13   0   3   40.40   14.50
 -14   0  -3   -2.20   11.40
  14   0   3   16.00    4.00
 -14  -1   3   10.10   15.50
 -14  -1   3   27.10    7.00
  14  -1  -3   41.20    5.70
 -14   1   3   28.50    7.20
 -14   1   3    8.30   17.40
  14   1  -3   43.70    6.30
 -13  -1   3   29.70   11.10
 -13  -1   3   30.90   22.80
  13  -1  -3   51.49   13.70
  13  -1  -3   31.60    6.70
  13   1  -3   53.79    8.50
 -13   1   3   51.49    8.30
  13   1  -3   53.89    9.30
 -13   1   3   18.80   23.90
  13   1  -3   44.30    5.80
  12  -1  -3   68.19   10.50
  12  -1  -3   52.09    6.90
 -12  -1   3   56.69   36.60
  12  -1  -3   73.69   18.10
  12   1  -3   60.99   10.50
 -12   1   3   51.09    8.70
  12   1  -3   48.90   16.60
  12   1  -3   59.69    7.80
  12   1  -3   40.10   14.90
  12   1  -3   54.79    9.90
  11  -1  -3  138.39   16.80
  11  -1  -3  149.29   18.20
 -11  -1   3   58.39   38.80
  11  -1  -3  112.29   13.70
  11  -1  -3  149.99   26.10
  11   1  -3  126.39   17.10
  11   1  -3  129.89   18.30
 -11   1   3  117.89   16.00
  11   1  -3  169.08   31.60
  11   1  -3  130.09   14.60
  10  -1  -3   40.60   16.00
  10  -1  -3   40.20    9.80
 -10  -1   3   61.49   10.50
  10  -1  -3   62.89   11.90
  10  -1  -3   49.80    8.30
 -10  -1   3   51.99   30.00
  10   1  -3   68.59   15.30
 -10   1   3   68.09   11.40
 -10   1   3   44.40   33.80
  10   1  -3   80.99   15.10
  10   1  -3   60.69   27.20
  10   1  -3   81.59   12.30
  10   1  -3   66.19    9.40
   9  -1  -3   97.39   11.00
  -9  -1   3   77.79   12.20
   9  -1  -3   93.99   17.00
   9  -1  -3   90.49   14.30
   9  -1  -3  161.88   34.90
   9  -1  -3   77.09  171.68
   9  -1  -3   83.99   13.30
  -9  -1   3   27.10   34.60
   9   1  -3   92.59   23.50
   9   1  -3   85.19   15.10
  -9   1   3  114.89   26.50
   9   1  -3   73.89   10.90
  -9   1   3   91.09   10.10
   9   1  -3   77.29   14.90
  -9   1   3   83.89   13.00
   9   1  -3   67.99   12.70
   8  -1  -3    7.30    5.00
  -8  -1   3   13.50    6.20
   8  -1  -3   24.10   11.30
  -8  -1   3   14.00   14.60
   8  -1  -3   12.40    3.60
   8  -1  -3   26.40    8.40
  -8  -1   3    0.40   20.00
   8  -1  -3   -2.60   92.39
   8   1  -3   41.90   12.80
  -8   1   3   16.70    6.20
  -8   1   3   29.70    5.30
   8   1  -3   23.80    7.80
   8   1  -3   23.90    5.40
  -8   1   3    9.30   10.40
  -8   1   3   30.80    7.40
   8   1  -3   11.00    5.20
  -8   1   3  -24.40   17.10
   7  -1  -3  249.78   27.20
  -7  -1   3  232.28   40.80
   7  -1  -3  276.57  108.29
   7  -1  -3  248.08   24.80
   7   1  -3  203.58   24.80
  -7   1   3  257.47   35.80
  -7   1   3  252.67   27.80
  -7   1   3  224.28   24.30
   7   1  -3  212.88   26.90
  -6  -1   3 1264.07  121.29
   6  -1  -3 1178.08  106.19
   6  -1  -3 1101.99  103.99
   6  -1  -3 1461.75  190.08
  -6   1   3 1116.19  104.09
   6   1  -3 1115.09  106.79
   6   1  -3 1316.87  193.88
  -6   1   3 1294.27  117.99
  -6   1   3 1234.38  115.29
  -6   1   3 1249.18  107.09
  -5  -1   3  157.98   26.80
   5  -1  -3  126.99   18.30
  -5  -1   3  212.88   24.70
   5  -1  -3  187.88   59.49
  -5   1   3  186.68   24.60
   5   1  -3  149.88   18.60
  -5   1   3  178.68   25.80
   5   1  -3   84.99   60.69
  -5   1   3  151.58   19.20
   4  -1  -3 1289.57  109.89
   4  -1  -3 1231.38  151.38
   4  -1  -3 1140.49  124.39
  -4  -1   3 1353.86  118.89
   4   1  -3 1063.79  121.59
   4   1  -3 1216.08  115.49
   4   1  -3 1328.87  152.88
  -4   1   3 1447.76  119.89
  -4   1   3 1332.87  110.99
   3  -1  -3  111.39   35.40
   3  -1  -3   58.79   16.50
  -3  -1   3   92.09   11.20
  -3  -1   3   84.99   15.10
   3   1  -3   83.79   32.60
  -3   1   3  114.59   16.90
  -2  -1   3  603.64   56.79
   2  -1  -3  634.94   61.79
   2  -1  -3  545.35   70.09
   2   1  -3  567.34   70.69
  -2   1   3  639.84   58.49
   1  -1  -3  287.47   38.30
  -1  -1   3  311.37   25.20
   1  -1  -3  265.97   24.90
  -1  -1   3  274.57   28.20
  -1  -1   3  292.77   38.90
   1  -1  -3  276.97   29.70
  -1  -1   3  247.88   26.90
   1   1  -3  307.07   38.90
   0  -1  -3  952.30   75.89
   0  -1   3  808.42   78.69
   0   1   3  992.40   78.69
   0   1   3  849.02   77.79
   0   1   3  884.31   78.29
  -1  -1  -3 3264.57  274.97
  -1  -1  -3 3126.79  254.67
   1   1   3 3264.77  255.07
   1   1   3 2754.22  253.47
   1   1   3 3099.49  254.97
   1   1   3 3072.79  256.87
  -1   1  -3 2811.82  259.27
  -1   1  -3 2855.41  276.27
  -2  -1  -3  152.98   40.30
   2  -1   3  163.98   22.90
  -2  -1  -3  165.28   22.20
   2  -1   3  190.08   25.70
   2   1   3  191.58   19.40
  -2   1  -3  163.38   25.40
  -2   1  -3  234.68   44.90
   2   1   3  182.38   22.50
  -3  -1  -3  564.84   79.49
   3  -1   3  463.85   51.79
   3  -1   3  519.05   55.89
  -3  -1  -3  439.86   44.60
  -3  -1  -3  512.65   54.19
   3   1   3  472.65   45.10
  -3   1  -3  442.76   54.99
   3   1   3  546.15   50.59
  -3   1  -3  458.25   81.49
   3   1   3  499.75   52.39
  -4  -1  -3  482.35   82.99
  -4  -1  -3  474.45   55.19
   4  -1   3  399.66   41.30
  -4  -1  -3  434.26   42.40
   4  -1   3  431.76   50.99
   4  -1   3  495.85   56.79
  -4   1  -3  473.65   57.19
   4   1   3  391.56   50.99
   4   1   3  469.85   48.80
  -4   1  -3  406.56   81.99
   4   1   3  433.16   41.20
  -5  -1  -3  148.19   30.60
  -5  -1  -3  123.19   51.59
  -5  -1  -3  134.49   18.60
   5  -1   3  120.49   17.60
   5  -1   3  113.59   24.80
  -5   1  -3  148.09   18.80
   5   1   3  179.68   26.20
  -5   1  -3  144.29   24.00
   5   1   3  158.08   17.70
   5   1   3  131.69   29.40
  -5   1  -3  167.78   33.50
   6  -1   3  173.68   21.60
  -6  -1  -3  195.48   23.30
   6  -1   3  215.18   79.59
   6  -1   3  164.68   20.90
   6  -1   3  168.58   31.90
  -6   1  -3  190.18   29.40
   6   1   3  151.08   19.30
  -6   1  -3  182.58   22.60
  -6   1  -3  164.58   19.90
   6   1   3  176.38   21.10
   6   1   3  269.17   84.59
   6   1   3  180.88   29.80
  -6   1  -3  189.58   39.80
   7  -1   3   15.60    5.80
   7  -1   3    6.90   11.10
   7  -1   3    8.10    6.70
   7  -1   3   86.59   81.19
   7  -1   3   11.50    5.20
  -7  -1  -3    8.50   10.30
   7   1   3    9.50    5.00
   7   1   3  -11.50  100.19
   7   1   3   11.20    5.10
  -7   1  -3    0.60    4.90
  -7   1  -3    9.60   18.10
  -7   1  -3    3.90    8.30
   7   1   3   21.50   12.00
  -7   1  -3   -5.00    6.30
  -8  -1  -3   67.99   19.70
   8  -1   3   14.00  105.59
   8  -1   3   56.39    8.10
  -8  -1  -3   54.49   25.10
   8  -1   3   47.50   10.10
   8  -1   3   43.40   10.20
   8  -1   3   66.39   14.20
  -8   1  -3   66.69   23.00
   8   1   3   42.40   18.40
  -8   1  -3   47.70   15.30
  -8   1  -3   40.40   55.79
   8   1   3   41.80    9.30
   8   1   3   47.20   12.00
   8   1   3   70.59   11.60
  -8   1  -3   64.19   10.80
   8   1   3   39.90    7.90
  -8   1  -3   58.89   11.40
  -8   1  -3   52.49    8.00
  -8   1  -3  112.39   31.20
   9  -1   3   42.80   16.80
  -9  -1  -3   28.20   27.30
   9  -1   3  265.57  159.48
   9  -1   3   10.90    8.40
  -9  -1  -3   34.20   15.70
   9   1   3   16.60    7.00
   9   1   3   30.50   14.30
  -9   1  -3   28.40   15.30
  -9   1  -3   36.20    9.20
   9   1   3   33.90   10.10
   9   1   3   18.90    5.80
 -10  -1  -3  112.29   42.80
  10  -1   3  110.69   12.90
 -10  -1  -3  116.09   21.00
 -10  -1  -3   89.79   14.20
  10  -1   3  128.49   25.40
  10  -1   3   99.59   18.90
  10  -1   3  118.09   16.50
 -10  -1  -3  141.09   25.50
  10   1   3  111.59   13.40
  10   1   3  101.29   24.80
  10   1   3   96.29   16.20
  10   1   3   94.89   18.80
 -10   1  -3  128.39   27.70
 -10   1  -3  130.79   16.00
  10   1   3  130.19   16.50
  11  -1   3   16.40   10.30
  11  -1   3    7.30    4.90
 -11  -1  -3   10.50    7.60
  11  -1   3    9.00    3.10
  11  -1   3   -4.10    6.30
 -11  -1  -3  -64.59   49.70
 -11  -1  -3   -0.40    7.10
  11   1   3   21.50    6.80
 -11   1  -3    4.50   11.10
  11   1   3   16.90    5.40
  11   1   3   11.40    9.00
  11   1   3   10.90    3.50
 -11   1  -3   15.40    5.30
 -12  -1  -3   -5.80    8.50
  12  -1   3   10.40    7.60
  12  -1   3   13.00    3.00
 -12  -1  -3   11.10    8.40
  12  -1   3   20.70    6.20
  12   1   3   20.30    4.00
  12   1   3   11.90   12.90
 -12   1  -3   11.30    4.50
  12   1   3    0.50   11.10
  12   1   3   26.20    6.80
  12   1   3   15.30    4.80
 -13  -1  -3   59.09   32.90
  13  -1   3   62.09    9.80
  13  -1   3   59.09   13.70
  13   1   3   73.89    7.40
  13   1   3   74.29   10.30
  13   1   3  102.39   20.10
  14  -1   3   23.40    6.10
 -14  -1  -3    1.70   12.20
  14  -1   3   24.90    4.00
  14   1   3   21.50    4.40
 -14   1  -3   18.90   18.30
  14  -2  -3   41.20   12.50
 -14  -2   3   41.90   10.50
 -14  -2   3   37.80   21.50
 -14   2   3   45.30    9.00
 -14   2   3   21.20   23.20
  13  -2  -3   18.90    4.70
  13  -2  -3   33.40   11.10
 -13  -2   3   30.40   20.80
 -13  -2   3   30.50    9.70
  13   2  -3   30.90    6.30
  13   2  -3   23.20    4.20
  13   2  -3   33.70    7.20
 -13   2   3   25.80    5.10
  13   2  -3   -7.80   13.40
 -12  -2   3   -6.00   15.00
  12  -2  -3   22.90   10.50
  12  -2  -3   32.00    6.90
 -12  -2   3   45.20   13.70
  12   2  -3   15.60    5.30
 -12   2   3   21.10    5.20
  12   2  -3   15.60    5.70
  12   2  -3    5.40    7.30
  12   2  -3   22.90    4.70
 -11  -2   3  187.98   58.59
 -11  -2   3   96.79   39.30
  11  -2  -3   96.59   15.20
  11  -2  -3  107.69   11.90
  11  -2  -3  134.79   23.90
  11   2  -3  114.49   16.20
  11   2  -3  146.19   18.50
 -11   2   3  103.99   15.40
  11   2  -3  130.49   14.30
  11   2  -3  130.39   20.00
  10  -2  -3   27.80    7.30
 -10  -2   3   -3.30   22.70
  10  -2  -3   24.40    4.90
  10  -2  -3   18.30    6.80
  10  -2  -3   35.40   13.40
 -10   2   3   36.20   23.80
  10   2  -3   26.70    9.00
 -10   2   3   23.00    7.40
  10   2  -3   24.50    5.80
 -10   2   3   20.70    4.40
  10   2  -3   19.80    8.80
   9  -2  -3  444.36   53.79
  -9  -2   3  498.15   49.80
  -9  -2   3  437.36   72.69
   9  -2  -3  872.41  227.48
   9  -2  -3  543.25   47.20
   9  -2  -3  475.25   41.30
   9  -2  -3  489.25   45.70
  -9  -2   3  438.76   68.69
   9  -2  -3  544.45   44.00
  -9  -2   3  464.85   52.19
   9   2  -3  380.26   47.10
  -9   2   3  448.66   43.80
   9   2  -3  442.66   46.20
  -9   2   3  504.05   69.79
  -9   2   3  368.46   40.80
  -9   2   3  394.76   44.40
   9   2  -3  435.66   42.40
   8  -2  -3  -66.39   85.19
   8  -2  -3   56.09   10.80
   8  -2  -3   73.29    9.00
   8  -2  -3   62.99   12.40
  -8  -2   3   63.99   23.80
   8  -2  -3   75.19   15.10
  -8  -2   3   53.29   20.30
   8  -2  -3   47.60   18.80
  -8   2   3   65.19   11.30
   8   2  -3   96.99   16.30
  -8   2   3   74.09    9.20
   8   2  -3   82.49   10.10
  -8   2   3   75.39   12.40
  -8   2   3   90.59   15.70
  -8   2   3   83.49   24.20
   8   2  -3   50.89   12.30
   8   2  -3   47.90   10.60
   7  -2  -3  319.37   38.70
   7  -2  -3  327.67  104.89
  -7  -2   3  295.07   47.30
   7  -2  -3  315.17   29.20
  -7  -2   3  360.36   38.90
   7   2  -3  250.87   31.50
  -7   2   3  275.57   39.80
   7   2  -3  255.17   29.80
  -7   2   3  316.07   44.30
  -7   2   3  287.27   30.10
  -7   2   3  279.47   32.90
   6  -2  -3  337.17   30.80
   6  -2  -3  313.67   32.50
   6  -2  -3  340.87   96.69
  -6  -2   3  299.37   45.60
  -6   2   3  305.77   34.10
  -6   2   3  328.97   44.30
  -6   2   3  311.17   31.60
   6   2  -3  299.27   33.10
   5  -2  -3  292.87   85.39
  -5  -2   3  313.57   42.90
   5   2  -3  275.87   93.49
   5   2  -3  318.17   32.40
  -5   2   3  341.37   42.50
  -5   2   3  315.07   33.30
  -5   2   3  326.37   50.79
   4  -2  -3  360.16   69.59
   4  -2  -3  421.46   56.49
  -4  -2   3  425.46   48.60
  -4  -2   3  484.55   50.59
  -4   2   3  420.86   54.39
   4   2  -3  393.56   39.00
  -4   2   3  353.46   39.20
  -4   2   3  444.36   49.10
   3  -2  -3  550.54   63.29
   3  -2  -3  524.85   79.09
  -3  -2   3  616.34   59.89
  -3  -2   3  595.44   59.89
  -3   2   3  535.85   52.09
  -3   2   3  621.04   60.89
  -3   2   3  498.55   68.99
  -3   2   3  600.94   52.09
  -2  -2   3  624.04   60.49
   2  -2  -3  612.04   62.49
   2  -2  -3  603.24   74.19
  -2  -2   3  612.74   58.99
  -2   2   3  649.34   61.29
  -2   2   3  573.74   53.99
  -2   2   3  626.14   62.19
   1  -2  -3 2019.00  180.98
  -1  -2   3 2274.17  185.38
   1  -2  -3 2200.08  183.88
  -1  -2   3 2272.57  192.28
  -1  -2   3 2278.67  183.08
   1   2  -3 2176.48  179.88
  -1   2   3 1936.01  183.88
  -1   2   3 1916.31  182.68
   0  -2  -3 1185.98  120.69
   0  -2  -3 1454.75  117.59
   0  -2   3 1391.06  120.99
   0  -2   3 1434.46  119.29
   0   2  -3 1382.46  121.89
   1  -2   3  463.05   50.29
  -1  -2  -3  455.35   47.20
  -1   2  -3  541.15   53.09
   1   2   3  527.75   46.00
   1   2   3  550.04   44.70
   2  -2   3  523.95   50.99
   2  -2   3  371.06   46.80
  -2  -2  -3  472.75   63.59
  -2  -2  -3  434.36   46.10
   2   2   3  535.05   41.80
   2   2   3  468.15   44.70
   2   2   3  386.06   43.10
  -2   2  -3  431.06   50.79
  -2   2  -3  464.65   83.09
   3  -2   3   71.79   18.90
  -3  -2  -3   67.89   28.00
   3  -2   3   58.39   16.60
   3   2   3   44.60    7.70
  -3   2  -3   53.39    9.00
   3   2   3   60.89   13.80
   3   2   3   45.60   12.70
   3   2   3   48.20    8.90
  -3   2  -3   72.99   20.90
  -3   2  -3   40.80   29.20
  -4  -2  -3  105.19   37.20
   4  -2   3   49.30   15.40
  -4   2  -3   78.69   59.69
   4   2   3   73.99    9.90
  -4   2  -3   55.49   10.70
   4   2   3   69.59   20.70
  -4   2  -3   47.00   17.30
   4   2   3   81.99   18.90
   5  -2   3  356.56   49.60
  -5   2  -3  364.96   37.80
   5   2   3  361.76   59.59
  -5   2  -3  417.26   59.99
   5   2   3  429.46   47.20
   5   2   3  382.66   38.10
  -5   2  -3  439.46   51.69
  -5   2  -3  408.06   40.30
   6  -2   3  166.28   19.90
   6  -2   3  227.48   23.20
   6  -2   3  230.78   76.19
   6  -2   3  224.28   37.10
   6   2   3  158.68   20.70
  -6   2  -3  215.48   46.30
  -6   2  -3  158.78   20.10
  -6   2  -3  191.18   23.20
  -6   2  -3  204.68   33.20
   6   2   3  193.38   30.10
   6   2   3  147.99   19.20
  -7  -2  -3  179.98   26.60
   7  -2   3  192.28   20.80
  -7  -2  -3  139.69   39.40
   7  -2   3  240.68   31.80
   7  -2   3  156.38   21.20
   7  -2   3  191.48  100.69
  -7   2  -3  222.78   19.90
  -7   2  -3  188.68   22.20
   7   2   3  151.88   20.20
   7   2   3  189.98   32.90
  -7   2  -3  138.49   41.50
   7   2   3  182.38   22.50
  -7   2  -3  190.58   24.30
  -7   2  -3  189.08   21.70
  -7   2  -3  164.98   34.50
  -8  -2  -3  233.58   51.49
   8  -2   3  260.67   31.80
   8  -2   3  214.58   34.60
   8  -2   3  236.08   27.30
   8  -2   3  272.77  104.79
   8  -2   3  254.27   26.80
   8  -2   3  221.98   23.70
  -8  -2  -3  241.18   26.20
  -8  -2  -3  243.58   34.10
   8   2   3  278.17   38.10
  -8   2  -3  267.67   28.00
   8   2   3  224.08   26.80
  -8   2  -3  279.27   28.70
  -8   2  -3  230.98   38.10
   8   2   3  252.67   28.10
  -8   2  -3  243.18   30.30
   8   2   3  252.17   44.30
  -8   2  -3  257.27   24.90
  -8   2  -3  247.88   42.90
   8   2   3  271.57   25.20
   9  -2   3   45.30   10.70
  -9  -2  -3   48.00   10.00
   9  -2   3   47.00    7.30
  -9  -2  -3   62.19   18.60
   9  -2   3   55.69   10.70
   9  -2   3  -39.20  131.19
  -9  -2  -3   71.59   32.10
   9  -2   3   60.49   15.60
  -9  -2  -3   55.09   27.60
  -9  -2  -3   45.20   21.70
  -9   2  -3   25.60   11.80
  -9   2  -3   65.49   12.00
   9   2   3   39.80    8.60
   9   2   3   69.39   13.00
  -9   2  -3   46.30   24.80
  -9   2  -3   62.39    8.10
  -9   2  -3   73.39   23.60
   9   2   3   41.10    9.60
   9   2   3   56.79   14.00
  -9   2  -3   72.99   16.20
  10  -2   3  180.38   21.60
  10  -2   3  166.38   17.40
 -10  -2  -3  117.99   48.60
 -10  -2  -3  167.78   49.60
 -10  -2  -3  174.48   29.30
  10  -2   3  194.88   30.50
 -10  -2  -3  191.38   27.90
 -10   2  -3  178.28   34.30
 -10   2  -3  192.18   22.40
  10   2   3  161.38   20.80
 -10   2  -3  123.99   49.50
  10   2   3  174.58   18.90
  10   2   3  196.78   25.10
 -10   2  -3  165.78   17.50
  10   2   3  177.08   22.30
  11  -2   3   49.10   10.60
 -11  -2  -3   66.09   14.70
  11  -2   3   68.79   20.90
  11   2   3   79.59   12.30
  11   2   3   75.69    9.60
  11   2   3   86.09   16.50
 -11   2  -3   44.00   14.70
  11   2   3   86.49   13.00
 -11   2  -3   70.19   11.40
 -12  -2  -3    8.40   15.10
  12  -2   3   27.50   11.60
  12  -2   3   37.80    7.40
 -12  -2  -3   42.60   27.90
 -12   2  -3   31.70    6.70
  12   2   3   24.00   14.70
  12   2   3   34.10    7.40
  12   2   3   28.70    5.30
  12   2   3   38.70    8.70
  13  -2   3   47.70    7.00
 -13  -2  -3   90.19   32.30
  13  -2   3   34.90   11.60
  13   2   3   53.89    8.90
  13   2   3   49.50    8.70
 -13   2  -3   48.00    6.90
  13   2   3   45.20    5.80
  14  -2   3    8.90    2.30
 -14  -2  -3   14.80   15.60
  14   2   3   11.00    3.30
 -14   2  -3    9.80   12.50
 -14  -3   3   -3.60    8.10
  14  -3  -3    1.50    3.60
 -14  -3   3    1.10    4.40
  14  -3  -3   -2.40    3.80
 -14   3   3    3.10   10.40
  14   3  -3    0.50    1.30
  14   3  -3   -0.30    2.00
 -13  -3   3   13.10    6.90
 -13  -3   3   19.70    8.10
  13  -3  -3   11.40    3.90
 -13  -3   3    9.20   15.20
  13  -3  -3   26.90    9.80
  13   3  -3   19.90    4.90
  13   3  -3   20.30    8.50
  13   3  -3   20.50    3.90
 -13   3   3   23.30    4.80
  13   3  -3   20.90    5.40
  12  -3  -3  135.19   15.70
  12  -3  -3  121.29   21.50
 -12  -3   3  173.68   50.59
 -12  -3   3  153.78   24.60
  12   3  -3  154.68   22.80
  12   3  -3  127.29   14.10
 -12   3   3  115.09   15.50
  12   3  -3  130.69   16.50
  12   3  -3   97.79   18.60
  11  -3  -3  203.28   30.30
  11  -3  -3  191.38   22.70
  11   3  -3  212.78   27.50
  11   3  -3  192.08   21.20
 -11   3   3  198.78   23.70
  11   3  -3  230.38   25.30
  11   3  -3  206.48   23.80
 -10  -3   3  219.38   96.49
  10  -3  -3  226.68   34.20
  10  -3  -3  104.69  181.68
  10  -3  -3  242.48   21.80
 -10  -3   3  157.98   44.30
  10  -3  -3  249.38   26.60
 -10  -3   3  211.38   29.10
  10   3  -3  228.48   29.90
  10   3  -3  194.28   26.30
 -10   3   3  316.47   33.90
  10   3  -3  278.47   28.90
 -10   3   3  258.87   23.60
 -10   3   3  238.08   49.50
 -10   3   3  269.17   28.00
  10   3  -3  219.58   24.20
   9  -3  -3  411.46   34.10
   9  -3  -3  309.97  154.28
  -9  -3   3  380.86   43.90
  -9  -3   3  368.46   62.79
   9  -3  -3  378.26   46.70
   9  -3  -3  362.06   38.20
  -9   3   3  390.06   38.40
   9   3  -3  383.96   36.50
   9   3  -3  405.76   40.50
  -9   3   3  342.87   35.40
   9   3  -3  339.77   41.10
  -9   3   3  406.46   40.20
   9   3  -3  347.17   38.70
  -9   3   3  371.86   55.39
  -9   3   3  427.56   43.30
  -8  -3   3  101.09   30.80
   8  -3  -3  107.69   83.29
   8  -3  -3   93.89   27.90
   8  -3  -3   79.29   12.80
  -8  -3   3   67.09   26.70
   8  -3  -3   79.59   10.60
  -8  -3   3   60.89   17.40
  -8   3   3   79.89   13.10
   8   3  -3   75.49   11.70
  -8   3   3   95.59   16.70
   8   3  -3  100.19   14.40
   8   3  -3   58.09   12.30
  -8   3   3   71.49   22.10
  -8   3   3   89.79   13.90
  -8   3   3   90.09   11.00
  -7  -3   3  151.58   40.90
   7  -3  -3  141.59   28.30
   7  -3  -3  144.19   16.80
  -7  -3   3  128.29   34.40
   7  -3  -3  100.59   60.89
   7  -3  -3  100.09   15.10
  -7   3   3  110.99   13.80
  -7   3   3  108.59   16.60
  -7   3   3  104.09   23.40
  -7   3   3  128.99   16.80
   7   3  -3  100.79   16.90
  -7   3   3  124.79   18.90
   7   3  -3  135.09   16.50
  -7   3   3  154.78   30.30
  -6  -3   3   63.19   13.80
   6  -3  -3   18.40   33.60
  -6  -3   3   59.49   22.40
   6  -3  -3   64.29   11.50
  -6  -3   3   44.40   18.10
   6   3  -3   47.40   10.70
  -6   3   3   45.90   11.60
   6   3  -3   46.60   11.20
  -6   3   3   45.60   16.00
  -6   3   3   36.40   20.00
  -6   3   3   46.60    9.80
  -5  -3   3   -5.70    5.90
   5  -3  -3   -1.20   22.10
  -5  -3   3   10.60   10.20
  -5  -3   3    5.60    9.50
  -5   3   3    0.30    4.10
  -5   3   3   24.00   13.20
   5   3  -3    4.70    3.90
  -5   3   3    1.00    6.80
  -5   3   3    1.70    4.00
  -4  -3   3   37.20   13.80
  -4  -3   3   47.00   15.50
   4  -3  -3   84.19   32.60
  -4   3   3   61.19   18.70
   4   3  -3   69.09   20.60
  -4   3   3   63.19   20.00
   4   3  -3   67.59    9.70
  -4   3   3   57.89   10.70
   3  -3  -3  210.58   48.40
   3  -3  -3  251.97   38.30
  -3  -3   3  266.57   36.70
  -3  -3   3  313.17   36.00
  -3   3   3  312.37   40.20
  -3   3   3  275.67   28.30
  -3   3   3  309.57   38.30
  -2  -3   3  258.67   39.20
   2  -3  -3  304.17   47.20
  -2  -3   3  311.87   37.30
  -2  -3   3  349.77   35.60
  -2   3   3  307.97   37.40
  -2   3   3  294.17   36.80
  -1  -3   3 1573.24  137.29
  -1  -3   3 1669.63  134.59
  -1  -3   3 1357.46  136.39
   1  -3  -3 1652.13  133.69
   1  -3  -3 1464.35  133.09
  -1   3   3 1388.76  135.39
  -1   3   3 1524.85  134.19
   0  -3   3  793.22   73.39
   0  -3   3  882.61   72.09
   0  -3  -3  682.93   72.79
   0   3  -3  890.61   75.79
   0   3   3  641.64   66.29
   1  -3   3   41.30   11.90
  -1  -3  -3   37.70   13.80
   1  -3   3   34.90    8.90
  -1  -3  -3   39.90    8.70
  -1  -3  -3   71.19   19.00
   1  -3   3   29.60   21.80
   1   3   3   25.90    5.70
   1   3   3   36.20    8.80
  -1   3  -3   37.90   13.60
   2  -3   3  205.58   31.50
  -2  -3  -3  232.78   29.30
  -2  -3  -3  243.58   36.10
  -2  -3  -3  219.08   41.30
   2  -3   3  311.37   35.90
   2   3   3  296.37   25.20
   2   3   3  256.07   27.80
  -2   3  -3  239.48   35.30
   2   3   3  224.78   25.80
  -3  -3  -3  560.04   64.89
   3  -3   3  630.54   76.09
  -3  -3  -3  520.75   55.99
  -3  -3  -3  574.04   76.39
   3  -3   3  620.44   66.19
   3   3   3  565.84   47.30
   3   3   3  475.15   52.19
  -3   3  -3  497.25   47.90
  -3   3  -3  532.95   63.79
  -3   3  -3  388.26   95.09
   3   3   3  430.86   45.20
   3   3   3  506.95   51.39
  -4  -3  -3  169.68   28.40
  -4  -3  -3  216.48   55.79
   4  -3   3  161.08   29.10
  -4  -3  -3  209.08   37.30
   4   3   3  153.88   19.70
   4   3   3  186.28   19.00
  -4   3  -3  237.18   38.50
  -4   3  -3  172.88   20.90
   4   3   3  209.98   26.00
   4   3   3  157.08   28.50
  -5  -3  -3   57.09   26.50
   5  -3   3   15.80   34.00
  -5  -3  -3   60.09   18.90
  -5   3  -3   51.09   23.60
   5   3   3   33.40   10.80
   5   3   3   35.50    7.90
  -5   3  -3   41.20   13.60
   5   3   3   57.09   21.80
  -5   3  -3   24.80   11.80
  -6  -3  -3  414.76   54.19
   6  -3   3  464.25  121.09
   6   3   3  367.66   36.90
   6   3   3  359.46   45.00
   6   3   3  312.07   34.50
  -6   3  -3  441.36   54.69
  -6   3  -3  334.07   36.10
  -6   3  -3  346.87   38.80
  -6   3  -3  453.45   67.69
  -7  -3  -3  368.56   55.69
   7  -3   3  322.77   34.80
  -7  -3  -3  422.96   65.09
   7  -3   3  584.54  120.79
  -7  -3  -3  377.56   42.90
  -7   3  -3  323.57   67.79
  -7   3  -3  374.36   39.30
   7   3   3  324.67   36.30
  -7   3  -3  346.77   54.59
   7   3   3  321.37   34.50
   7   3   3  253.27   45.20
  -7   3  -3  355.76   37.70
  -7   3  -3  358.56   38.20
  -7   3  -3  336.77   37.40
  -8  -3  -3   48.70   14.90
  -8  -3  -3    0.90    9.70
   8  -3   3   13.00    4.00
   8  -3   3    3.00    8.60
   8  -3   3   28.70   16.10
  -8  -3  -3   24.20   20.00
  -8  -3  -3   18.40   18.20
   8  -3   3   12.10    4.80
   8  -3   3  214.88  121.09
  -8  -3  -3   16.60   11.30
   8   3   3   11.60    5.30
  -8   3  -3   17.20    4.70
  -8   3  -3   27.20   19.10
  -8   3  -3    7.30    5.60
   8   3   3   14.10    6.40
  -8   3  -3   33.10   11.30
  -8   3  -3    7.80    4.70
   8   3   3   13.00    6.30
  -8   3  -3    5.40   11.40
   8   3   3   -8.40   16.50
   8   3   3   18.70    4.80
  -9  -3  -3  125.69   22.10
  -9  -3  -3  108.29   46.20
   9  -3   3   73.69  125.09
   9  -3   3   93.59   13.90
  -9  -3  -3   93.19   35.00
  -9  -3  -3  113.99   26.60
   9  -3   3  133.79   26.40
  -9   3  -3  115.39   35.20
   9   3   3   90.69   16.00
   9   3   3   79.89   13.30
  -9   3  -3   76.79   13.90
  -9   3  -3   90.69   19.50
   9   3   3   69.09   15.90
  -9   3  -3   84.89   11.30
   9   3   3   70.19   11.20
  -9   3  -3   83.49   13.90
 -10  -3  -3  209.88   51.79
  10  -3   3  251.87   36.40
  10  -3   3  242.08   28.50
 -10  -3  -3  206.78   61.99
 -10  -3  -3  296.57   36.10
  10  -3   3   99.59  196.78
  10   3   3  298.17   31.00
  10   3   3  268.27   26.90
  10   3   3  252.27   28.90
 -10   3  -3  303.47   29.50
  10   3   3  246.18   32.00
 -10   3  -3  316.47   31.10
 -10   3  -3  260.87   25.80
 -11  -3  -3   -5.00    8.40
 -11  -3  -3   16.20    7.20
  11  -3   3   -0.10    3.60
 -11  -3  -3   10.00   23.50
  11  -3   3    6.30    7.90
  11   3   3   -4.20    4.80
  11   3   3    9.80    4.60
  11   3   3    1.30    2.50
 -11   3  -3    7.10    2.80
  11   3   3    1.90    3.70
 -11   3  -3    7.60    4.00
  12  -3   3   11.70    4.40
 -12  -3  -3   13.80    8.50
  12  -3   3   24.00   12.30
 -12  -3  -3   39.10   31.20
  12   3   3    6.50    4.30
  12   3   3   14.90    5.00
  12   3   3    6.80    2.90
 -12   3  -3    8.70    3.60
  12   3   3    5.60    7.60
 -13  -3  -3   -4.30    9.60
 -13  -3  -3   -8.00   11.80
  13  -3   3    8.00    2.60
  13  -3   3   13.10    8.80
 -13   3  -3    5.00    2.70
  13   3   3    3.60    2.00
  13   3   3    3.00    2.70
  14  -3   3   33.20    7.30
 -14  -3  -3   14.30   13.60
 -14   3  -3   36.20   17.30
  14   3   3   25.20    4.90
  14  -4  -3   46.40    9.20
 -14  -4   3   19.60   18.20
  14   4  -3   52.69    7.10
  14   4  -3   50.49    5.60
 -13  -4   3   33.50   23.00
  13  -4  -3   67.99   14.40
  13  -4  -3   82.49    8.60
 -13  -4   3   63.29   12.50
 -13   4   3   61.39    8.40
  13   4  -3   53.19    9.00
  13   4  -3   57.39    8.50
  13   4  -3   61.39    8.10
  13   4  -3   32.30   12.90
  12  -4  -3   67.29   15.30
 -12  -4   3   60.79   38.30
 -12  -4   3   58.69   14.00
  12  -4  -3   81.19    9.20
 -12  -4   3   44.90   12.10
 -12   4   3   72.49   10.60
  12   4  -3   69.09   10.80
  12   4  -3   66.59   10.70
  12   4  -3   53.59   11.90
  12   4  -3   66.39    8.80
 -11  -4   3   24.80   26.60
 -11  -4   3    1.20    8.00
  11  -4  -3   19.30    9.90
  11  -4  -3  186.58  239.58
 -11  -4   3    1.80    9.70
  11  -4  -3    8.70    4.30
 -11   4   3    8.00    5.50
  11   4  -3    4.80    4.60
  11   4  -3   11.00    3.60
  11   4  -3    7.10    4.20
 -11   4   3   12.30    3.30
  11   4  -3   -0.30    5.50
 -10  -4   3  101.69   34.70
 -10  -4   3   94.69   19.90
  10  -4  -3  107.99   14.50
  10  -4  -3  133.89   23.80
  10  -4  -3   38.60  142.39
 -10   4   3  125.39   16.30
 -10   4   3  100.59   13.00
  10   4  -3  115.99   14.10
 -10   4   3  108.49   16.50
  10   4  -3  101.99   18.60
 -10   4   3  128.49   23.00
  10   4  -3  127.49   17.10
 -10   4   3  163.88   43.60
  10   4  -3  152.48   18.20
   9  -4  -3   16.90    5.70
  -9  -4   3   17.00   27.40
  -9  -4   3   12.10    9.10
  -9  -4   3   13.00   20.90
   9  -4  -3    3.80    7.60
   9  -4  -3  -25.70  114.49
  -9  -4   3   -2.20    9.80
  -9  -4   3   -8.20   28.10
  -9   4   3    5.10    4.50
   9   4  -3   10.30    5.10
  -9   4   3   13.70   19.40
   9   4  -3    6.90    4.60
   9   4  -3   -0.40    4.80
  -9   4   3   -3.00    7.70
   9   4  -3   -1.90    6.80
  -9   4   3    9.60    4.00
  -9   4   3   10.30    6.30
  -8  -4   3   29.10   31.90
   8  -4  -3   16.60    8.80
   8  -4  -3   17.90    6.10
  -8  -4   3    7.70   36.10
  -8  -4   3    8.70   15.00
  -8  -4   3    6.20    8.80
  -8  -4   3    2.60    8.40
   8  -4  -3  -96.09   70.39
  -8   4   3   11.60    6.10
   8   4  -3    9.00    6.00
  -8   4   3    5.50    5.80
  -8   4   3    4.10   17.00
   8   4  -3   19.60    6.50
  -8   4   3   -2.20    3.10
   8   4  -3    6.30    4.90
   8   4  -3    1.20    3.50
  -8   4   3    6.50    9.60
   7  -4  -3  151.48   29.30
   7  -4  -3  158.88   18.00
  -7  -4   3  149.39   23.30
  -7  -4   3  128.19   38.60
   7  -4  -3  169.08   82.99
  -7  -4   3  164.68   34.30
  -7   4   3  143.79   19.60
  -7   4   3  165.28   22.80
   7   4  -3  156.98   20.80
   7   4  -3  151.88   19.40
  -7   4   3  161.28   24.70
  -7   4   3  148.69   17.30
  -7   4   3  199.48   35.60
   6  -4  -3  654.83  114.99
  -6  -4   3  616.84   76.69
  -6  -4   3  639.14   85.09
   6   4  -3  560.84   55.29
  -6   4   3  556.54   54.49
  -6   4   3  665.23   75.49
   6   4  -3  515.55   53.29
  -6   4   3  552.34   85.19
  -6   4   3  595.04   57.89
  -5  -4   3  138.59   27.10
  -5  -4   3  138.59   28.80
   5  -4  -3  149.59   49.80
  -5   4   3  133.09   27.30
   5   4  -3  103.19   15.90
  -5   4   3  125.89   16.30
  -5   4   3  143.79   18.40
  -5   4   3  149.19   33.40
  -4  -4   3   61.79   18.20
   4  -4  -3   82.39   36.80
   4  -4  -3   42.50   19.50
  -4  -4   3   65.29   19.30
   4   4  -3   47.40    8.80
  -4   4   3   38.10   15.10
  -4   4   3   52.39   10.90
  -4   4   3   69.49   19.80
  -3  -4   3  296.27   40.20
  -3  -4   3  321.87   37.90
   3  -4  -3  278.97   40.30
   3  -4  -3  294.67   55.39
  -3   4   3  283.37   40.30
  -3   4   3  311.07   42.80
  -3   4   3  276.97   29.80
  -2  -4   3  293.87   37.70
   2  -4  -3  302.67   46.20
   2  -4  -3  313.47   31.60
  -2  -4   3  295.87   34.20
   2  -4  -3  301.47   35.60
  -2   4   3  255.47   35.70
  -2   4   3  223.88   26.60
  -2   4   3  277.57   36.50
   1  -4  -3  288.47   37.00
  -1  -4   3  329.97   38.70
   1  -4  -3  415.16   38.70
  -1  -4   3  333.77   40.90
   1  -4  -3  409.96   37.70
  -1   4   3  285.37   38.50
  -1   4   3  333.37   38.10
   1   4  -3  381.36   41.30
   0  -4  -3   45.50   10.60
   0  -4  -3   70.49   20.50
   0  -4  -3   39.80   13.50
   0  -4   3   71.19   18.10
   0   4  -3   57.09   15.10
   0   4   3   50.59    9.00
  -1  -4  -3  273.07   29.60
  -1  -4  -3  234.88   34.30
  -1  -4  -3  252.87   37.90
   1  -4   3  273.07   30.90
  -1   4  -3  212.48   34.10
   2  -4   3   57.69   17.40
  -2  -4  -3   75.69   22.80
  -2  -4  -3   35.40   18.20
  -2  -4  -3   67.69   13.60
   2  -4   3   82.59   32.20
  -2   4  -3   42.80    7.20
   2   4   3   46.90    7.90
   2   4   3   46.10    5.80
   2   4   3   38.60    8.40
   2   4   3   53.09   10.80
  -2   4  -3   51.99   16.40
  -3  -4  -3    4.90    7.50
   3  -4   3   15.00   16.50
  -3  -4  -3  -14.50   11.80
  -3  -4  -3    8.50    7.70
   3  -4   3  -10.10   42.40
  -3   4  -3    5.50    3.50
   3   4   3    1.50    3.80
   3   4   3   -1.00    3.20
  -3   4  -3   17.10   15.90
   3   4   3    5.70    2.40
   3   4   3   -7.00    6.50
  -4  -4  -3   59.39   25.90
   4  -4   3   78.99   39.10
  -4  -4  -3   50.39   15.20
   4   4   3   62.59   17.50
   4   4   3   53.69   12.80
  -4   4  -3   51.89   12.30
  -4   4  -3   52.99   10.10
   4   4   3   49.30    8.20
   5  -4   3   47.50   47.40
  -5  -4  -3  132.59   37.00
  -5  -4  -3  150.98   27.80
   5   4   3   91.69   12.40
  -5   4  -3  118.89   16.60
  -5   4  -3  103.09   14.60
   5   4   3  109.09   13.90
  -5   4  -3  149.59   43.90
   5   4   3  104.79   28.40
   5   4   3   96.69   19.50
  -5   4  -3   72.49   23.20
  -6  -4  -3   42.10   18.50
  -6  -4  -3   66.89   33.50
   6  -4   3   22.40   11.20
  -6  -4  -3   35.30   21.60
   6  -4   3   74.69   46.70
   6   4   3   43.60   11.80
   6   4   3   27.30    6.80
  -6   4  -3   25.20    8.30
  -6   4  -3   30.70    7.90
  -6   4  -3   41.80   24.60
  -6   4  -3   41.80   21.40
   6   4   3   33.00    8.40
  -7  -4  -3  197.18   27.10
  -7  -4  -3  153.08   24.70
  -7  -4  -3  179.68   38.40
   7  -4   3  151.38   28.30
  -7  -4  -3   90.69   30.80
   7  -4   3  157.88   27.50
   7  -4   3  149.49   19.90
   7  -4   3  202.68   83.59
  -7   4  -3  171.58   21.60
  -7   4  -3  187.18   39.10
   7   4   3  154.38   20.70
   7   4   3  170.18   17.60
   7   4   3  164.48   21.30
  -7   4  -3  179.98   18.50
  -7   4  -3  150.38   20.30
   7   4   3  148.39   32.70
  -7   4  -3  154.78   22.70
   8  -4   3  146.69   26.60
  -8  -4  -3  153.48   41.30
  -8  -4  -3  158.68   25.00
   8  -4   3  190.38   98.69
  -8  -4  -3  193.88   25.80
   8  -4   3  116.69   26.00
   8  -4   3  139.19   18.40
  -8  -4  -3  224.38   44.10
   8   4   3  137.89   19.50
  -8   4  -3  147.79   17.20
   8   4   3  151.08   17.00
  -8   4  -3  147.99   20.20
  -8   4  -3  163.78   20.80
   8   4   3  160.58   19.20
   8   4   3  105.19   30.90
   8   4   3  117.39   19.60
  -8   4  -3  167.68   23.50
  -8   4  -3  192.58   55.89
  -9  -4  -3   20.10   34.20
   9  -4   3   40.00    9.00
   9  -4   3   51.79   16.50
   9  -4   3  214.28  121.69
  -9  -4  -3   48.60   13.50
  -9  -4  -3   46.80   30.60
  -9  -4  -3   41.10   12.70
  -9  -4  -3   49.00   15.60
   9  -4   3   52.79   19.70
  -9  -4  -3  125.89   52.49
   9   4   3   44.10    8.30
  -9   4  -3   32.50   26.80
  -9   4  -3   71.99   11.80
  -9   4  -3   42.30    9.60
  -9   4  -3   52.29   14.50
  -9   4  -3   50.79    8.80
   9   4   3   42.00    9.90
   9   4   3   43.50   10.30
   9   4   3   75.79   13.30
 -10  -4  -3   63.39   14.50
  10  -4   3   49.40   13.70
  10  -4   3   38.70    8.70
 -10  -4  -3   83.69   42.10
 -10  -4  -3  100.29   43.90
 -10  -4  -3   52.09   14.50
 -10  -4  -3  148.29   63.29
  10  -4   3  278.07  163.58
 -10   4  -3   53.99   10.50
  10   4   3   52.99    8.10
 -10   4  -3   -4.20   45.60
 -10   4  -3   64.29    8.30
  10   4   3   36.80    9.20
 -10   4  -3   65.59   12.60
  10   4   3   45.90   13.70
  10   4   3   59.99   12.50
  11  -4   3   10.50    8.70
 -11  -4  -3    1.40   20.40
 -11  -4  -3    1.10    6.40
 -11  -4  -3    4.90    9.40
  11  -4   3   12.30    4.40
 -11   4  -3    8.90    4.90
  11   4   3   13.80    5.00
  11   4   3   14.30    4.10
  11   4   3   12.00    5.10
 -11   4  -3    9.30    2.90
  11   4   3   25.40    8.40
  12  -4   3    5.90    3.60
  12  -4   3    2.70    5.20
 -12  -4  -3   20.40   24.30
 -12  -4  -3    1.20    5.50
  12   4   3    6.90    3.80
 -12   4  -3    3.20    3.20
  12   4   3    2.50    1.90
  12   4   3    1.10    3.00
  12   4   3   -1.40    6.40
 -13  -4  -3    8.20   14.20
 -13  -4  -3    8.40    6.10
  13  -4   3   19.30    9.00
  13   4   3    7.50    3.60
  13   4   3    4.80    3.40
  13   4   3    5.20    2.00
 -13   4  -3   10.00    3.30
 -13  -5   3    7.60   14.10
  13  -5  -3   24.70    7.30
 -13  -5   3    7.90    5.90
  13   5  -3   14.30    4.20
  13   5  -3   14.80    3.10
 -13   5   3   18.60    4.20
  13   5  -3   20.00    6.10
 -12  -5   3   20.20   22.80
  12  -5  -3   16.10    7.20
  12  -5  -3   -2.00    5.30
 -12  -5   3   13.50    7.80
 -12  -5   3   -4.10    8.10
 -12   5   3   20.30    5.80
  12   5  -3   12.20    3.60
  12   5  -3   18.40    5.40
  12   5  -3   12.10    6.80
 -11  -5   3   23.90   11.40
 -11  -5   3   13.60    7.40
 -11  -5   3   19.20   26.30
  11  -5  -3   23.10    9.20
  11  -5  -3   30.20    5.50
 -11  -5   3   20.30   10.50
  11   5  -3   30.90    5.70
 -11   5   3   21.90    6.10
 -11   5   3   31.90    5.50
 -11   5   3   24.20    8.80
  11   5  -3   28.90    7.60
  11   5  -3   28.70    9.20
  11   5  -3   25.70    7.90
  10  -5  -3   36.70   12.00
  10  -5  -3  132.59  139.09
 -10  -5   3   67.59   17.10
  10  -5  -3   65.49    8.90
 -10  -5   3  119.59   45.30
 -10  -5   3   41.00   12.60
 -10  -5   3   46.50   54.39
 -10  -5   3   -7.30   26.70
 -10   5   3   54.59   11.60
  10   5  -3   33.60   15.00
 -10   5   3   55.99   33.60
  10   5  -3   43.70   10.80
  10   5  -3   30.60    7.50
 -10   5   3   47.20    7.60
  10   5  -3   59.59   12.00
 -10   5   3   43.80    9.70
 -10   5   3   71.99   19.60
   9  -5  -3  145.99  104.99
  -9  -5   3  314.37   66.79
   9  -5  -3  225.78   31.90
  -9  -5   3  211.98   29.60
  -9  -5   3  180.78   43.20
   9  -5  -3  215.88   23.40
  -9   5   3  219.78   26.70
  -9   5   3  233.48   23.80
   9   5  -3  225.88   23.70
   9   5  -3  241.58   27.00
   9   5  -3  208.78   28.20
  -9   5   3  246.58   30.80
  -9   5   3  238.18   50.49
  -8  -5   3   12.60   31.90
  -8  -5   3   39.00   19.50
  -8  -5   3   41.20   23.80
  -8  -5   3   45.10   36.00
   8  -5  -3   51.29   21.30
   8  -5  -3   30.70    7.10
  -8  -5   3   26.40   10.60
  -8  -5   3   28.20   13.40
   8  -5  -3  -29.90   61.99
  -8  -5   3   37.90   13.90
  -8   5   3   31.90    8.40
   8   5  -3   25.00    6.80
  -8   5   3   36.80    7.70
  -8   5   3   23.10   18.20
  -8   5   3   39.50   10.20
   8   5  -3   44.00   11.20
   8   5  -3   27.90    9.50
  -8   5   3   25.10    9.80
   8   5  -3   30.10    8.70
  -7  -5   3    1.70    9.60
  -7  -5   3    4.80   25.90
  -7  -5   3  -14.10   10.60
   7  -5  -3   11.20   13.40
  -7  -5   3  -17.00   15.00
   7  -5  -3   88.19   74.79
   7  -5  -3   13.00    6.00
  -7  -5   3    0.70    6.80
  -7  -5   3   17.80   28.90
  -7  -5   3   -8.40    7.80
   7  -5  -3    6.20    4.70
  -7   5   3    4.50    3.90
  -7   5   3    4.30    5.30
  -7   5   3   -9.20    7.00
  -7   5   3    5.00    5.10
  -7   5   3    5.40    4.70
   7   5  -3   13.90    6.60
   7   5  -3    8.00    4.50
   6  -5  -3   62.19   15.00
  -6  -5   3  184.28   44.80
   6  -5  -3  154.58   65.29
  -6  -5   3  122.49   30.60
  -6  -5   3   95.39   17.90
  -6   5   3   75.59   28.00
  -6   5   3   78.49   14.90
  -6   5   3   80.59   32.60
   6   5  -3   64.59   12.90
  -6   5   3   77.29   13.40
  -6   5   3   85.19   13.80
   6   5  -3   72.99   12.90
  -6   5   3   83.99   11.50
  -5  -5   3  176.48   30.90
   5  -5  -3  135.19   54.29
  -5  -5   3   95.49   28.80
  -5   5   3  134.79   38.10
  -5   5   3  153.48   20.50
  -5   5   3  139.49   17.70
  -5   5   3  142.39   36.40
   4  -5  -3  236.38   61.49
   4  -5  -3  215.18   91.29
  -4  -5   3  237.58   38.50
   4   5  -3  174.78   18.90
  -4   5   3  168.38   20.50
  -4   5   3  132.39   33.50
  -4   5   3  178.88   22.20
  -4   5   3  197.58   38.80
  -3  -5   3  456.75   50.89
   3  -5  -3  472.25   67.79
  -3  -5   3  431.36   55.49
   3  -5  -3  292.67   78.99
   3  -5  -3  460.95   56.79
  -3   5   3  386.76   53.49
  -3   5   3  350.96   51.59
   2  -5  -3  323.87   70.19
  -2  -5   3  470.65   49.20
   2  -5  -3  484.35   47.00
   2  -5  -3  560.84   65.79
  -2  -5   3  453.55   53.89
  -2   5   3  395.66   50.69
  -2   5   3  414.16   51.89
  -2   5   3  353.56   39.60
  -1  -5   3  464.25   53.79
  -1  -5   3  520.55   51.59
   1  -5  -3  461.05   51.19
  -1   5   3  497.75   51.89
  -1   5   3  398.46   51.69
   0  -5   3  834.12   81.99
   0  -5  -3  753.72   81.69
   0  -5   3  788.72   79.79
   0  -5  -3  890.01   79.79
   0   5   3  844.22   76.29
   0   5   3  763.52   78.79
   1  -5   3  690.33   94.09
   1  -5   3  913.31   81.59
  -1  -5  -3  821.52   85.79
  -1  -5  -3  780.52   79.39
   1  -5   3  876.51   79.69
  -1   5  -3  760.72   84.79
   1   5   3  737.23   70.89
   2  -5   3   62.59   32.00
  -2  -5  -3   13.90   13.20
  -2  -5  -3   34.10   11.80
  -2  -5  -3   17.30   11.50
   2  -5   3   19.90   20.00
   2   5   3   38.50    7.50
  -2   5  -3   83.39   34.30
  -2   5  -3   43.20    7.20
   2   5   3   40.50    8.50
   2   5   3   53.49    9.90
   2   5   3   35.10    6.90
  -3  -5  -3  429.26   58.49
   3  -5   3  395.66   68.69
  -3  -5  -3  467.35   49.60
   3  -5   3  555.24   96.59
  -3   5  -3  361.36   37.70
   3   5   3  389.26   37.20
   3   5   3  325.17   40.20
  -3   5  -3  365.66   56.89
   3   5   3  394.56   42.90
   4  -5   3   59.89   43.60
  -4  -5  -3  138.39   26.20
  -4  -5  -3  194.38   36.30
  -4   5  -3  105.79   19.50
  -4   5  -3  125.59   33.60
   4   5   3  147.79   21.50
  -4   5  -3  121.69   17.00
   4   5   3  131.49   14.30
   4   5   3  104.39   24.00
  -5  -5  -3   12.60   10.20
   5  -5   3   40.20   37.10
  -5  -5  -3   16.60   26.30
   5   5   3   29.60   23.50
  -5   5  -3   -2.80   19.90
  -5   5  -3    6.50    4.60
  -5   5  -3    5.20    9.20
   5   5   3   12.90    5.00
  -5   5  -3   13.10    7.40
   5   5   3    3.90    4.70
   5   5   3    8.30    8.50
  -6  -5  -3  277.17   35.60
   6  -5   3  253.97   35.90
  -6  -5  -3  270.47   54.09
  -6  -5  -3  240.08   29.30
  -6  -5  -3  310.17   38.50
   6  -5   3  217.68   86.29
   6  -5   3  218.28   35.10
  -6   5  -3  271.27   66.49
  -6   5  -3  207.68   42.90
  -6   5  -3  208.48   27.80
  -6   5  -3  243.08   27.40
  -6   5  -3  201.18   26.90
  -6   5  -3  242.88   24.40
   6   5   3  225.08   25.50
   6   5   3  228.38   36.20
   6   5   3  179.18   23.50
   7  -5   3  359.06   36.30
   7  -5   3  528.15  134.39
   7  -5   3  315.37   43.30
  -7  -5  -3  458.45   46.60
  -7  -5  -3  502.95  124.89
  -7  -5  -3  376.86   46.30
  -7  -5  -3  447.86   60.39
   7  -5   3  390.46   48.20
  -7  -5  -3  391.06   41.90
  -7   5  -3  353.06   41.50
   7   5   3  346.97   36.40
  -7   5  -3  417.16   36.50
  -7   5  -3  366.16   38.70
  -7   5  -3  371.96   39.20
   7   5   3  332.27   38.90
   7   5   3  374.46   46.70
   7   5   3  286.17   49.00
   7   5   3  352.96   38.90
  -7   5  -3  354.16   59.49
   8  -5   3  198.48   30.70
  -8  -5  -3  237.78   74.69
  -8  -5  -3  231.78   33.60
   8  -5   3  210.68   22.00
   8  -5   3  230.28   32.30
  -8  -5  -3  206.98   31.60
  -8  -5  -3  129.39   50.09
  -8  -5  -3  227.18   37.80
   8  -5   3  318.87  124.89
  -8   5  -3  205.58   50.09
  -8   5  -3  164.08   26.40
   8   5   3  172.48   24.60
   8   5   3  173.88   22.50
   8   5   3  220.28   24.90
   8   5   3  186.28   20.80
  -8   5  -3  188.08   28.50
  -8   5  -3  182.28   23.80
  -8   5  -3  211.28   22.60
   9  -5   3   65.29   17.70
   9  -5   3   87.99   20.30
  -9  -5  -3   72.59   31.00
   9  -5   3   75.69   12.40
   9  -5   3  103.49  118.39
  -9  -5  -3  136.59   51.29
  -9  -5  -3  121.49   24.00
  -9  -5  -3   63.69   18.80
  -9  -5  -3  105.29   47.60
   9   5   3  104.19   17.50
  -9   5  -3  109.69   20.10
  -9   5  -3  112.89   16.00
   9   5   3  109.99   13.10
  -9   5  -3   59.49   32.60
   9   5   3  109.49   15.80
   9   5   3   95.59   14.50
  -9   5  -3  107.89   16.20
  -9   5  -3  103.99   12.70
  10  -5   3   64.69   16.40
  10  -5   3  -36.60  132.49
 -10  -5  -3  188.48   59.09
 -10  -5  -3   77.19   15.90
 -10  -5  -3   78.69   17.60
  10   5   3   71.09   14.10
  10   5   3   81.29   10.50
 -10   5  -3   86.29   13.50
 -10   5  -3   79.09   12.60
  10   5   3   74.79   12.80
 -10   5  -3   61.09   15.20
 -10   5  -3   72.49   10.00
  10   5   3   53.99   11.30
  11  -5   3   47.70   13.70
 -11  -5  -3   55.79   13.80
  11  -5   3   31.90    6.70
 -11  -5  -3   68.89   36.20
  11   5   3   44.90   16.60
 -11   5  -3   58.09    9.70
 -11   5  -3   31.50    8.40
  11   5   3   55.69   10.10
 -11   5  -3   41.20    6.50
  11   5   3   51.59    7.60
  11   5   3   62.29    9.50
  12  -5   3   77.09   13.90
 -12  -5  -3   38.50   10.40
  12   5   3   58.89    7.50
  12   5   3   56.59   11.70
  12   5   3   60.69    9.40
  12   5   3   49.70   10.50
 -12   5  -3   58.29    9.00
 -13  -5  -3    2.40    6.00
 -13  -5  -3    6.10   12.00
  13  -5   3   11.50    5.10
  13   5   3    8.30    3.40
  13   5   3   11.90    2.50
  13   5   3    9.00    3.10
 -13  -6   3   -1.10   21.50
  13  -6  -3   24.80    7.10
 -13  -6   3   12.30    5.40
  13   6  -3   18.30    3.40
  13   6  -3   16.80    4.20
 -13   6   3   22.30    4.90
  13   6  -3   19.50    4.10
 -12  -6   3    9.90    7.20
  12  -6  -3   11.10    6.10
 -12  -6   3   10.90   15.70
  12   6  -3    7.80    3.30
  12   6  -3    4.90    3.80
 -12   6   3    8.70    2.50
  12   6  -3    5.40    2.60
  12   6  -3   14.00    6.50
 -12   6   3    5.60    3.10
 -11  -6   3   10.90    9.20
  11  -6  -3   15.20    7.80
 -11  -6   3    8.60    6.40
 -11  -6   3    7.30    8.80
 -11  -6   3   10.60   17.50
  11   6  -3    6.40    3.00
  11   6  -3    2.60    3.90
 -11   6   3   12.40    5.10
  11   6  -3    4.40    5.40
 -11   6   3    2.90    3.40
  11   6  -3    7.20    5.70
 -11   6   3    3.00   14.40
 -11   6   3    3.40    2.50
 -10  -6   3  339.87   45.20
  10  -6  -3  206.88   34.90
 -10  -6   3  229.58   30.50
  10   6  -3  270.07   27.10
  10   6  -3  229.18   29.50
  10   6  -3  229.38   26.80
 -10   6   3  243.78   32.10
 -10   6   3  192.78   25.40
  10   6  -3  241.78   24.90
[truncated: 1,818,071 more chars]
